# Supplementary material for: Portable and cost-effective genetic detection and characterization of Plasmodium falciparum hrp2 using the MinION sequencer
Source: Sci Rep. 2023 Feb 18;13:2893. doi: 10.1038/s41598-022-26935-z (PMC9938884; doi:10.1038/s41598-022-26935-z)
Supplement: Supplementary file 2 — Supplementary Tables. [file 41598_2022_26935_MOESM2_ESM.xlsx]

## Sheet: 1-field sample metadata
sample_id	date_sequenced	sequencing_pool	device_id	flow_cell_type	flow_cell_id	barcode	group
3D	2022-03-04	FL1_TES	MC-111915	FLO-FLG001	AJN852	12	TES validation samples
45D	2022-03-04	FL1_TES	MC-111915	FLO-FLG001	AJN852	13	TES validation samples
260D	2022-03-04	FL1_TES	MC-111915	FLO-FLG001	AJN852	49	TES validation samples
279D	2022-03-04	FL1_TES	MC-111915	FLO-FLG001	AJN852	30	TES validation samples
365D	2022-03-04	FL1_TES	MC-111915	FLO-FLG001	AJN852	52	TES validation samples
145K	2022-03-04	FL1_TES	MC-111915	FLO-FLG001	AJN852	60	TES validation samples
175K	2022-03-08	FL2_TES	MC-111915	FLO-FLG001	AJO214	18	TES validation samples
176K	2022-03-08	FL2_TES	MC-111915	FLO-FLG001	AJO214	2	TES validation samples
259K	2022-03-08	FL2_TES	MC-111915	FLO-FLG001	AJO214	12	TES validation samples
261K	2022-03-08	FL2_TES	MC-111915	FLO-FLG001	AJO214	13	TES validation samples
113R	2022-03-08	FL2_TES	MC-111915	FLO-FLG001	AJO214	49	TES validation samples
186R	2022-03-08	FL2_TES	MC-111915	FLO-FLG001	AJO214	30	TES validation samples
338R	2022-03-09	FL3_TES	MC-111915	FLO-FLG001	AFC286	17	TES validation samples
355R	2022-03-09	FL3_TES	MC-111915	FLO-FLG001	AFC286	1	TES validation samples
110R	2022-03-09	FL3_TES	MC-111915	FLO-FLG001	AFC286	18	TES validation samples
3020M	2022-03-09	FL3_TES	MC-111915	FLO-FLG001	AFC286	2	TES validation samples
3033M	2022-03-09	FL3_TES	MC-111915	FLO-FLG001	AFC286	12	TES validation samples
3034M	2022-03-09	FL3_TES	MC-111915	FLO-FLG001	AFC286	13	TES validation samples
384M	2022-03-10	FL4_TES	MC-111915	FLO-FLG001	AHU572	60	TES validation samples
469M	2022-03-10	FL4_TES	MC-111915	FLO-FLG001	AHU572	17	TES validation samples
63	2022-03-10	FL4_TES	MC-111915	FLO-FLG001	AHU572	1	TES validation samples
276	2022-03-10	FL4_TES	MC-111915	FLO-FLG001	AHU572	18	TES validation samples
1002	2022-03-10	FL4_TES	MC-111915	FLO-FLG001	AHU572	2	TES validation samples
A53	2022-03-10	FL4_TES	MC-111915	FLO-FLG001	AHU572	12	TES validation samples
A413	2022-03-14	FL5_TES	MC-111915	FLO-FLG001	AHU002	30	TES validation samples
A529	2022-03-14	FL5_TES	MC-111915	FLO-FLG001	AHU002	52	TES validation samples
187E	2022-03-14	FL5_TES	MC-111915	FLO-FLG001	AHU002	60	TES validation samples
213E	2022-03-14	FL5_TES	MC-111915	FLO-FLG001	AHU002	17	TES validation samples
469E	2022-03-15	FL6_TES	MC-111915	FLO-FLG001	AHU047	2	TES validation samples
430E	2022-03-15	FL6_TES	MC-111915	FLO-FLG001	AHU047	12	TES validation samples
23E	2022-03-15	FL6_TES	MC-111915	FLO-FLG001	AHU047	13	TES validation samples
154E	2022-03-15	FL6_TES	MC-111915	FLO-FLG001	AHU047	49	TES validation samples
d69	2022-03-08	FC1_valdom	MN29290	FLO-MIN106	FAS57650	17	Domestic and hrp2 one step validation samples
d74	2022-03-08	FC1_valdom	MN29290	FLO-MIN106	FAS57650	1	Domestic and hrp2 one step validation samples
d79	2022-03-08	FC1_valdom	MN29290	FLO-MIN106	FAS57650	18	Domestic and hrp2 one step validation samples
d81	2022-03-08	FC1_valdom	MN29290	FLO-MIN106	FAS57650	2	Domestic and hrp2 one step validation samples
d84	2022-03-08	FC1_valdom	MN29290	FLO-MIN106	FAS57650	12	Domestic and hrp2 one step validation samples
d85	2022-03-08	FC1_valdom	MN29290	FLO-MIN106	FAS57650	13	Domestic and hrp2 one step validation samples
d87	2022-03-08	FC1_valdom	MN29290	FLO-MIN106	FAS57650	49	Domestic and hrp2 one step validation samples
d88	2022-03-08	FC1_valdom	MN29290	FLO-MIN106	FAS57650	30	Domestic and hrp2 one step validation samples
d90	2022-03-09	FC2_valdom	MN29290	FLO-MIN106	FAS49980	17	Domestic and hrp2 one step validation samples
d94	2022-03-09	FC2_valdom	MN29290	FLO-MIN106	FAS49980	1	Domestic and hrp2 one step validation samples
d121	2022-03-09	FC2_valdom	MN29290	FLO-MIN106	FAS49980	18	Domestic and hrp2 one step validation samples
d122	2022-03-09	FC2_valdom	MN29290	FLO-MIN106	FAS49980	2	Domestic and hrp2 one step validation samples
d123	2022-03-09	FC2_valdom	MN29290	FLO-MIN106	FAS49980	12	Domestic and hrp2 one step validation samples
d124	2022-03-09	FC2_valdom	MN29290	FLO-MIN106	FAS49980	13	Domestic and hrp2 one step validation samples
d125	2022-03-09	FC2_valdom	MN29290	FLO-MIN106	FAS49980	49	Domestic and hrp2 one step validation samples
d126	2022-03-09	FC2_valdom	MN29290	FLO-MIN106	FAS49980	30	Domestic and hrp2 one step validation samples
d127	2022-03-10	FC3_valdom	MN29290	FLO-MIN106	FAS60012	17	Domestic and hrp2 one step validation samples
d128	2022-03-10	FC3_valdom	MN29290	FLO-MIN106	FAS60012	1	Domestic and hrp2 one step validation samples
d131	2022-03-10	FC3_valdom	MN29290	FLO-MIN106	FAS60012	18	Domestic and hrp2 one step validation samples
d132	2022-03-10	FC3_valdom	MN29290	FLO-MIN106	FAS60012	2	Domestic and hrp2 one step validation samples
d133	2022-03-10	FC3_valdom	MN29290	FLO-MIN106	FAS60012	12	Domestic and hrp2 one step validation samples
d135	2022-03-10	FC3_valdom	MN29290	FLO-MIN106	FAS60012	13	Domestic and hrp2 one step validation samples
d136	2022-03-10	FC3_valdom	MN29290	FLO-MIN106	FAS60012	49	Domestic and hrp2 one step validation samples
d137	2022-03-10	FC3_valdom	MN29290	FLO-MIN106	FAS60012	30	Domestic and hrp2 one step validation samples
d139	2022-03-14	FC4_valdom	MN29290	FLO-MIN106	FAS60022	17	Domestic and hrp2 one step validation samples
5689	2022-03-14	FC4_valdom	MN29290	FLO-MIN106	FAS60022	1	Domestic and hrp2 one step validation samples
5700	2022-03-14	FC4_valdom	MN29290	FLO-MIN106	FAS60022	18	Domestic and hrp2 one step validation samples
5722	2022-03-14	FC4_valdom	MN29290	FLO-MIN106	FAS60022	2	Domestic and hrp2 one step validation samples
5725	2022-03-14	FC4_valdom	MN29290	FLO-MIN106	FAS60022	12	Domestic and hrp2 one step validation samples
5766	2022-03-14	FC4_valdom	MN29290	FLO-MIN106	FAS60022	13	Domestic and hrp2 one step validation samples
5767	2022-03-14	FC4_valdom	MN29290	FLO-MIN106	FAS60022	49	Domestic and hrp2 one step validation samples
5797	2022-03-14	FC4_valdom	MN29290	FLO-MIN106	FAS60022	30	Domestic and hrp2 one step validation samples
5798	2022-03-15	FC5_valdom	MN29290	FLO-MIN106	FAS60021	17	Domestic and hrp2 one step validation samples
5816	2022-03-15	FC5_valdom	MN29290	FLO-MIN106	FAS60021	1	Domestic and hrp2 one step validation samples
5834	2022-03-15	FC5_valdom	MN29290	FLO-MIN106	FAS60021	18	Domestic and hrp2 one step validation samples
5852	2022-03-15	FC5_valdom	MN29290	FLO-MIN106	FAS60021	2	Domestic and hrp2 one step validation samples
5874	2022-03-15	FC5_valdom	MN29290	FLO-MIN106	FAS60021	12	Domestic and hrp2 one step validation samples
5888	2022-03-15	FC5_valdom	MN29290	FLO-MIN106	FAS60021	13	Domestic and hrp2 one step validation samples
5889	2022-03-15	FC5_valdom	MN29290	FLO-MIN106	FAS60021	49	Domestic and hrp2 one step validation samples
16-243	2022-03-15	FC5_valdom	MN29290	FLO-MIN106	FAS60021	30	Domestic and hrp2 one step validation samples
17-010	2022-03-16	FC6_valdom	MN29290	FLO-MIN106	FAS55676	17	Domestic and hrp2 one step validation samples
17-025	2022-03-16	FC6_valdom	MN29290	FLO-MIN106	FAS55676	1	Domestic and hrp2 one step validation samples
17-035	2022-03-16	FC6_valdom	MN29290	FLO-MIN106	FAS55676	18	Domestic and hrp2 one step validation samples
17-038	2022-03-16	FC6_valdom	MN29290	FLO-MIN106	FAS55676	2	Domestic and hrp2 one step validation samples
17-151	2022-03-16	FC6_valdom	MN29290	FLO-MIN106	FAS55676	12	Domestic and hrp2 one step validation samples
17-164	2022-03-16	FC6_valdom	MN29290	FLO-MIN106	FAS55676	13	Domestic and hrp2 one step validation samples
17-167B	2022-03-16	FC6_valdom	MN29290	FLO-MIN106	FAS55676	49	Domestic and hrp2 one step validation samples
17-174	2022-03-16	FC6_valdom	MN29290	FLO-MIN106	FAS55676	30	Domestic and hrp2 one step validation samples
17-175	2022-03-18	FC7_valdom	MC-111915	FLO-MIN106	FAS21433	17	Domestic and hrp2 one step validation samples
17-177	2022-03-18	FC7_valdom	MC-111915	FLO-MIN106	FAS21433	1	Domestic and hrp2 one step validation samples
17-178	2022-03-18	FC7_valdom	MC-111915	FLO-MIN106	FAS21433	18	Domestic and hrp2 one step validation samples
17-182	2022-03-18	FC7_valdom	MC-111915	FLO-MIN106	FAS21433	2	Domestic and hrp2 one step validation samples
17-184	2022-03-18	FC7_valdom	MC-111915	FLO-MIN106	FAS21433	12	Domestic and hrp2 one step validation samples
17-185	2022-03-18	FC7_valdom	MC-111915	FLO-MIN106	FAS21433	13	Domestic and hrp2 one step validation samples
17-186	2022-03-18	FC7_valdom	MC-111915	FLO-MIN106	FAS21433	49	Domestic and hrp2 one step validation samples
17-187	2022-03-18	FC7_valdom	MC-111915	FLO-MIN106	FAS21433	30	Domestic and hrp2 one step validation samples
17-191	2022-03-18	FC8_valdom	MN29290	FLO-MIN106	FAS32677	17	Domestic and hrp2 one step validation samples
17-194	2022-03-18	FC8_valdom	MN29290	FLO-MIN106	FAS32677	1	Domestic and hrp2 one step validation samples
17-200	2022-03-18	FC8_valdom	MN29290	FLO-MIN106	FAS32677	18	Domestic and hrp2 one step validation samples
17-202	2022-03-18	FC8_valdom	MN29290	FLO-MIN106	FAS32677	2	Domestic and hrp2 one step validation samples
17-206	2022-03-18	FC8_valdom	MN29290	FLO-MIN106	FAS32677	12	Domestic and hrp2 one step validation samples
17-205	2022-03-18	FC8_valdom	MN29290	FLO-MIN106	FAS32677	13	Domestic and hrp2 one step validation samples
3d	2022-03-18	FC8_valdom	MN29290	FLO-MIN106	FAS32677	49	Domestic and hrp2 one step validation samples
d11	2022-03-18	FC8_valdom	MN29290	FLO-MIN106	FAS32677	30	Domestic and hrp2 one step validation samples
d15	2022-03-21	FC9_valdom	MC-111915	FLO-MIN106	FAS41272	17	Domestic and hrp2 one step validation samples
d18	2022-03-21	FC9_valdom	MC-111915	FLO-MIN106	FAS41272	1	Domestic and hrp2 one step validation samples
d20	2022-03-21	FC9_valdom	MC-111915	FLO-MIN106	FAS41272	18	Domestic and hrp2 one step validation samples
d23	2022-03-21	FC9_valdom	MC-111915	FLO-MIN106	FAS41272	2	Domestic and hrp2 one step validation samples
d24	2022-03-21	FC9_valdom	MC-111915	FLO-MIN106	FAS41272	12	Domestic and hrp2 one step validation samples
d29	2022-03-21	FC9_valdom	MC-111915	FLO-MIN106	FAS41272	13	Domestic and hrp2 one step validation samples
d34	2022-03-21	FC9_valdom	MC-111915	FLO-MIN106	FAS41272	49	Domestic and hrp2 one step validation samples
d35	2022-03-21	FC9_valdom	MC-111915	FLO-MIN106	FAS41272	30	Domestic and hrp2 one step validation samples
d37	2022-03-16	FL1_valdom	MC-111915	FLO-FLG001	AHT184	17	Domestic and hrp2 one step validation samples
d38	2022-03-16	FL1_valdom	MC-111915	FLO-FLG001	AHT184	1	Domestic and hrp2 one step validation samples
d42	2022-03-16	FL1_valdom	MC-111915	FLO-FLG001	AHT184	18	Domestic and hrp2 one step validation samples
d47	2022-03-16	FL1_valdom	MC-111915	FLO-FLG001	AHT184	2	Domestic and hrp2 one step validation samples
d48	2022-03-16	FL1_valdom	MC-111915	FLO-FLG001	AHT184	12	Domestic and hrp2 one step validation samples
d52	2022-03-16	FL1_valdom	MC-111915	FLO-FLG001	AHT184	13	Domestic and hrp2 one step validation samples
d55	2022-03-17	FL2_valdom	MC-111915	FLO-FLG001	AJO062	52	Domestic and hrp2 one step validation samples
d57	2022-03-17	FL2_valdom	MC-111915	FLO-FLG001	AJO062	60	Domestic and hrp2 one step validation samples
d58	2022-03-17	FL2_valdom	MC-111915	FLO-FLG001	AJO062	17	Domestic and hrp2 one step validation samples
d66	2022-03-17	FL2_valdom	MC-111915	FLO-FLG001	AJO062	1	Domestic and hrp2 one step validation samples
H368	2022-02-01	FL1_pacval	MC-111915	FLO-FLG001	AHT444	17	pacbio sample validation
U221	2022-02-01	FL1_pacval	MC-111915	FLO-FLG001	AHT444	1	pacbio sample validation
U414	2022-02-01	FL1_pacval	MC-111915	FLO-FLG001	AHT444	18	pacbio sample validation
U798	2022-02-08	FC2_pacval	MC-111915	FLO-MIN106	FAK98854	17	pacbio sample validation
U937	2022-02-08	FC2_pacval	MC-111915	FLO-MIN106	FAK98854	1	pacbio sample validation
U992	2022-02-08	FC2_pacval	MC-111915	FLO-MIN106	FAK98854	18	pacbio sample validation
H038	2022-02-08	FC2_pacval	MC-111915	FLO-MIN106	FAK98854	2	pacbio sample validation
H091	2022-02-08	FC2_pacval	MC-111915	FLO-MIN106	FAK98854	12	pacbio sample validation
H478	2022-02-08	FC2_pacval	MC-111915	FLO-MIN106	FAK98854	13	pacbio sample validation
U097	2022-02-08	FC2_pacval	MC-111915	FLO-MIN106	FAK98854	49	pacbio sample validation
U400	2022-02-08	FC2_pacval	MC-111915	FLO-MIN106	FAK98854	30	pacbio sample validation
U830	2022-02-09	FC3_pacval	MC-111915	FLO-MIN106	FAQ11642	52	pacbio sample validation
5809	2022-02-09	FC3_pacval	MC-111915	FLO-MIN106	FAQ11642	60	pacbio sample validation
5701	2022-02-09	FC3_pacval	MC-111915	FLO-MIN106	FAQ11642	17	pacbio sample validation
5812	2022-02-09	FC3_pacval	MC-111915	FLO-MIN106	FAQ11642	1	pacbio sample validation
5795	2022-02-09	FC3_pacval	MC-111915	FLO-MIN106	FAQ11642	18	pacbio sample validation
5817	2022-02-09	FC3_pacval	MC-111915	FLO-MIN106	FAQ11642	2	pacbio sample validation
5694	2022-02-09	FC3_pacval	MC-111915	FLO-MIN106	FAQ11642	12	pacbio sample validation
5708	2022-02-09	FC3_pacval	MC-111915	FLO-MIN106	FAQ11642	13	pacbio sample validation
5690	2022-02-09	FC4_pacval	MN29290	FLO-MIN106	FAQ11649	49	pacbio sample validation
5761	2022-02-09	FC4_pacval	MN29290	FLO-MIN106	FAQ11649	30	pacbio sample validation
5721	2022-02-09	FC4_pacval	MN29290	FLO-MIN106	FAQ11649	52	pacbio sample validation
5881	2022-02-09	FC4_pacval	MN29290	FLO-MIN106	FAQ11649	60	pacbio sample validation
5802	2022-02-09	FC4_pacval	MN29290	FLO-MIN106	FAQ11649	17	pacbio sample validation
5718	2022-02-09	FC4_pacval	MN29290	FLO-MIN106	FAQ11649	1	pacbio sample validation
5884	2022-02-09	FC4_pacval	MN29290	FLO-MIN106	FAQ11649	18	pacbio sample validation
5830	2022-02-09	FC4_pacval	MN29290	FLO-MIN106	FAQ11649	2	pacbio sample validation
5776	2022-02-10	FC5_pacval	MN29290	FLO-MIN106	FAQ78051	12	pacbio sample validation
5873	2022-02-10	FC5_pacval	MN29290	FLO-MIN106	FAQ78051	13	pacbio sample validation
8d	2022-02-10	FC5_pacval	MN29290	FLO-MIN106	FAQ78051	49	pacbio sample validation
9d	2022-02-10	FC5_pacval	MN29290	FLO-MIN106	FAQ78051	30	pacbio sample validation
25d	2022-02-10	FC5_pacval	MN29290	FLO-MIN106	FAQ78051	52	pacbio sample validation
26d	2022-02-10	FC5_pacval	MN29290	FLO-MIN106	FAQ78051	60	pacbio sample validation
27d	2022-02-10	FC5_pacval	MN29290	FLO-MIN106	FAQ78051	17	pacbio sample validation
33d	2022-02-10	FC5_pacval	MN29290	FLO-MIN106	FAQ78051	1	pacbio sample validation
50d	2022-02-10	FL2_pacval	MC-111915	FLO-FLG001	AHU514	18	pacbio sample validation
86d	2022-02-10	FL2_pacval	MC-111915	FLO-FLG001	AHU514	2	pacbio sample validation
89d	2022-02-10	FL2_pacval	MC-111915	FLO-FLG001	AHU514	12	pacbio sample validation

## Sheet: 2-pfhrp2 primer design
barcode_number	forward_pad	reverse_pad	hrp2_primer_forward	hrp2_primer_forward_segment	hrp2_primer_reverse	hrp2_primer_reverse_segment	barcode_sequence	barcoding_primer_sequence_forward	barcoding_primer_sequence_reverse
bc01	GGTGCTG	TTAACCT	ATGATTCATTATTCTATATTTATAAGGAAGATTAC	CTATATTTATAAGGAAGATTAC	CACTTCATGTATTTATGTATGCAGAAC	GTATTTATGTATGCAGAAC	AAGAAAGTTGTCGGTGTCTTTGTG	GGTGCTGAAGAAAGTTGTCGGTGTCTTTGTGTTAACCTCTATATTTATAAGGAAGATTAC	GGTGCTGAAGAAAGTTGTCGGTGTCTTTGTGTTAACCTGTATTTATGTATGCAGAAC
bc02	GGTGCTG	TTAACCT	ATGATTCATTATTCTATATTTATAAGGAAGATTAC	CTATATTTATAAGGAAGATTAC	CACTTCATGTATTTATGTATGCAGAAC	GTATTTATGTATGCAGAAC	TCGATTCCGTTTGTAGTCGTCTGT	GGTGCTGTCGATTCCGTTTGTAGTCGTCTGTTTAACCTCTATATTTATAAGGAAGATTAC	GGTGCTGTCGATTCCGTTTGTAGTCGTCTGTTTAACCTGTATTTATGTATGCAGAAC
bc07	GGTGCTG	TTAACCT	ATGATTCATTATTCTATATTTATAAGGAAGATTAC	CTATATTTATAAGGAAGATTAC	CACTTCATGTATTTATGTATGCAGAAC	GTATTTATGTATGCAGAAC	GTGTTACCGTGGGAATGAATCCTT	GGTGCTGGTGTTACCGTGGGAATGAATCCTTTTAACCTCTATATTTATAAGGAAGATTAC	GGTGCTGGTGTTACCGTGGGAATGAATCCTTTTAACCTGTATTTATGTATGCAGAAC
bc09	GGTGCTG	TTAACCT	ATGATTCATTATTCTATATTTATAAGGAAGATTAC	CTATATTTATAAGGAAGATTAC	CACTTCATGTATTTATGTATGCAGAAC	GTATTTATGTATGCAGAAC	AACTAGGCACAGCGAGTCTTGGTT	GGTGCTGAACTAGGCACAGCGAGTCTTGGTTTTAACCTCTATATTTATAAGGAAGATTAC	GGTGCTGAACTAGGCACAGCGAGTCTTGGTTTTAACCTGTATTTATGTATGCAGAAC
bc10	GGTGCTG	TTAACCT	ATGATTCATTATTCTATATTTATAAGGAAGATTAC	CTATATTTATAAGGAAGATTAC	CACTTCATGTATTTATGTATGCAGAAC	GTATTTATGTATGCAGAAC	AAGCGTTGAAACCTTTGTCCTCTC	GGTGCTGAAGCGTTGAAACCTTTGTCCTCTCTTAACCTCTATATTTATAAGGAAGATTAC	GGTGCTGAAGCGTTGAAACCTTTGTCCTCTCTTAACCTGTATTTATGTATGCAGAAC
bc12	GGTGCTG	TTAACCT	ATGATTCATTATTCTATATTTATAAGGAAGATTAC	CTATATTTATAAGGAAGATTAC	CACTTCATGTATTTATGTATGCAGAAC	GTATTTATGTATGCAGAAC	CAGGTAGAAAGAAGCAGAATCGGA	GGTGCTGCAGGTAGAAAGAAGCAGAATCGGATTAACCTCTATATTTATAAGGAAGATTAC	GGTGCTGCAGGTAGAAAGAAGCAGAATCGGATTAACCTGTATTTATGTATGCAGAAC
bc13	GGTGCTG	TTAACCT	ATGATTCATTATTCTATATTTATAAGGAAGATTAC	CTATATTTATAAGGAAGATTAC	CACTTCATGTATTTATGTATGCAGAAC	GTATTTATGTATGCAGAAC	AGAACGACTTCCATACTCGTGTGA	GGTGCTGAGAACGACTTCCATACTCGTGTGATTAACCTCTATATTTATAAGGAAGATTAC	GGTGCTGAGAACGACTTCCATACTCGTGTGATTAACCTGTATTTATGTATGCAGAAC
bc15	GGTGCTG	TTAACCT	ATGATTCATTATTCTATATTTATAAGGAAGATTAC	CTATATTTATAAGGAAGATTAC	CACTTCATGTATTTATGTATGCAGAAC	GTATTTATGTATGCAGAAC	AGGTCTACCTCGCTAACACCACTG	GGTGCTGAGGTCTACCTCGCTAACACCACTGTTAACCTCTATATTTATAAGGAAGATTAC	GGTGCTGAGGTCTACCTCGCTAACACCACTGTTAACCTGTATTTATGTATGCAGAAC
bc17	GGTGCTG	TTAACCT	ATGATTCATTATTCTATATTTATAAGGAAGATTAC	CTATATTTATAAGGAAGATTAC	CACTTCATGTATTTATGTATGCAGAAC	GTATTTATGTATGCAGAAC	ACCCTCCAGGAAAGTACCTCTGAT	GGTGCTGACCCTCCAGGAAAGTACCTCTGATTTAACCTCTATATTTATAAGGAAGATTAC	GGTGCTGACCCTCCAGGAAAGTACCTCTGATTTAACCTGTATTTATGTATGCAGAAC
bc18	GGTGCTG	TTAACCT	ATGATTCATTATTCTATATTTATAAGGAAGATTAC	CTATATTTATAAGGAAGATTAC	CACTTCATGTATTTATGTATGCAGAAC	GTATTTATGTATGCAGAAC	CCAAACCCAACAACCTAGATAGGC	GGTGCTGCCAAACCCAACAACCTAGATAGGCTTAACCTCTATATTTATAAGGAAGATTAC	GGTGCTGCCAAACCCAACAACCTAGATAGGCTTAACCTGTATTTATGTATGCAGAAC
bc20	GGTGCTG	TTAACCT	ATGATTCATTATTCTATATTTATAAGGAAGATTAC	CTATATTTATAAGGAAGATTAC	CACTTCATGTATTTATGTATGCAGAAC	GTATTTATGTATGCAGAAC	TTGCGTCCTGTTACGAGAACTCAT	GGTGCTGTTGCGTCCTGTTACGAGAACTCATTTAACCTCTATATTTATAAGGAAGATTAC	GGTGCTGTTGCGTCCTGTTACGAGAACTCATTTAACCTGTATTTATGTATGCAGAAC
bc21	GGTGCTG	TTAACCT	ATGATTCATTATTCTATATTTATAAGGAAGATTAC	CTATATTTATAAGGAAGATTAC	CACTTCATGTATTTATGTATGCAGAAC	GTATTTATGTATGCAGAAC	GAGCCTCTCATTGTCCGTTCTCTA	GGTGCTGGAGCCTCTCATTGTCCGTTCTCTATTAACCTCTATATTTATAAGGAAGATTAC	GGTGCTGGAGCCTCTCATTGTCCGTTCTCTATTAACCTGTATTTATGTATGCAGAAC
bc27	GGTGCTG	TTAACCT	ATGATTCATTATTCTATATTTATAAGGAAGATTAC	CTATATTTATAAGGAAGATTAC	CACTTCATGTATTTATGTATGCAGAAC	GTATTTATGTATGCAGAAC	CGACGGTTAGATTCACCTCTTACA	GGTGCTGCGACGGTTAGATTCACCTCTTACATTAACCTCTATATTTATAAGGAAGATTAC	GGTGCTGCGACGGTTAGATTCACCTCTTACATTAACCTGTATTTATGTATGCAGAAC
bc28	GGTGCTG	TTAACCT	ATGATTCATTATTCTATATTTATAAGGAAGATTAC	CTATATTTATAAGGAAGATTAC	CACTTCATGTATTTATGTATGCAGAAC	GTATTTATGTATGCAGAAC	TGAAACCTAAGAAGGCACCGTATC	GGTGCTGTGAAACCTAAGAAGGCACCGTATCTTAACCTCTATATTTATAAGGAAGATTAC	GGTGCTGTGAAACCTAAGAAGGCACCGTATCTTAACCTGTATTTATGTATGCAGAAC
bc29	GGTGCTG	TTAACCT	ATGATTCATTATTCTATATTTATAAGGAAGATTAC	CTATATTTATAAGGAAGATTAC	CACTTCATGTATTTATGTATGCAGAAC	GTATTTATGTATGCAGAAC	CTAGACACCTTGGGTTGACAGACC	GGTGCTGCTAGACACCTTGGGTTGACAGACCTTAACCTCTATATTTATAAGGAAGATTAC	GGTGCTGCTAGACACCTTGGGTTGACAGACCTTAACCTGTATTTATGTATGCAGAAC
bc30	GGTGCTG	TTAACCT	ATGATTCATTATTCTATATTTATAAGGAAGATTAC	CTATATTTATAAGGAAGATTAC	CACTTCATGTATTTATGTATGCAGAAC	GTATTTATGTATGCAGAAC	TCAGTGAGGATCTACTTCGACCCA	GGTGCTGTCAGTGAGGATCTACTTCGACCCATTAACCTCTATATTTATAAGGAAGATTAC	GGTGCTGTCAGTGAGGATCTACTTCGACCCATTAACCTGTATTTATGTATGCAGAAC
bc32	GGTGCTG	TTAACCT	ATGATTCATTATTCTATATTTATAAGGAAGATTAC	CTATATTTATAAGGAAGATTAC	CACTTCATGTATTTATGTATGCAGAAC	GTATTTATGTATGCAGAAC	CCAGTAGAAGTCCGACAACGTCAT	GGTGCTGCCAGTAGAAGTCCGACAACGTCATTTAACCTCTATATTTATAAGGAAGATTAC	GGTGCTGCCAGTAGAAGTCCGACAACGTCATTTAACCTGTATTTATGTATGCAGAAC
bc34	GGTGCTG	TTAACCT	ATGATTCATTATTCTATATTTATAAGGAAGATTAC	CTATATTTATAAGGAAGATTAC	CACTTCATGTATTTATGTATGCAGAAC	GTATTTATGTATGCAGAAC	GGACGAAGAACTCAAGTCAAAGGC	GGTGCTGGGACGAAGAACTCAAGTCAAAGGCTTAACCTCTATATTTATAAGGAAGATTAC	GGTGCTGGGACGAAGAACTCAAGTCAAAGGCTTAACCTGTATTTATGTATGCAGAAC
bc38	GGTGCTG	TTAACCT	ATGATTCATTATTCTATATTTATAAGGAAGATTAC	CTATATTTATAAGGAAGATTAC	CACTTCATGTATTTATGTATGCAGAAC	GTATTTATGTATGCAGAAC	ACCACAGGAGGACGATACAGAGAA	GGTGCTGACCACAGGAGGACGATACAGAGAATTAACCTCTATATTTATAAGGAAGATTAC	GGTGCTGACCACAGGAGGACGATACAGAGAATTAACCTGTATTTATGTATGCAGAAC
bc39	GGTGCTG	TTAACCT	ATGATTCATTATTCTATATTTATAAGGAAGATTAC	CTATATTTATAAGGAAGATTAC	CACTTCATGTATTTATGTATGCAGAAC	GTATTTATGTATGCAGAAC	CCACAGTGTCAACTAGAGCCTCTC	GGTGCTGCCACAGTGTCAACTAGAGCCTCTCTTAACCTCTATATTTATAAGGAAGATTAC	GGTGCTGCCACAGTGTCAACTAGAGCCTCTCTTAACCTGTATTTATGTATGCAGAAC
bc42	GGTGCTG	TTAACCT	ATGATTCATTATTCTATATTTATAAGGAAGATTAC	CTATATTTATAAGGAAGATTAC	CACTTCATGTATTTATGTATGCAGAAC	GTATTTATGTATGCAGAAC	CTACGTGTAAGGCATACCTGCCAG	GGTGCTGCTACGTGTAAGGCATACCTGCCAGTTAACCTCTATATTTATAAGGAAGATTAC	GGTGCTGCTACGTGTAAGGCATACCTGCCAGTTAACCTGTATTTATGTATGCAGAAC
bc46	GGTGCTG	TTAACCT	ATGATTCATTATTCTATATTTATAAGGAAGATTAC	CTATATTTATAAGGAAGATTAC	CACTTCATGTATTTATGTATGCAGAAC	GTATTTATGTATGCAGAAC	GCTGTGTTCCACTTCATTCTCCTG	GGTGCTGGCTGTGTTCCACTTCATTCTCCTGTTAACCTCTATATTTATAAGGAAGATTAC	GGTGCTGGCTGTGTTCCACTTCATTCTCCTGTTAACCTGTATTTATGTATGCAGAAC
bc47	GGTGCTG	TTAACCT	ATGATTCATTATTCTATATTTATAAGGAAGATTAC	CTATATTTATAAGGAAGATTAC	CACTTCATGTATTTATGTATGCAGAAC	GTATTTATGTATGCAGAAC	GTGCAACTTTCCCACAGGTAGTTC	GGTGCTGGTGCAACTTTCCCACAGGTAGTTCTTAACCTCTATATTTATAAGGAAGATTAC	GGTGCTGGTGCAACTTTCCCACAGGTAGTTCTTAACCTGTATTTATGTATGCAGAAC
bc48	GGTGCTG	TTAACCT	ATGATTCATTATTCTATATTTATAAGGAAGATTAC	CTATATTTATAAGGAAGATTAC	CACTTCATGTATTTATGTATGCAGAAC	GTATTTATGTATGCAGAAC	CATCTGGAACGTGGTACACCTGTA	GGTGCTGCATCTGGAACGTGGTACACCTGTATTAACCTCTATATTTATAAGGAAGATTAC	GGTGCTGCATCTGGAACGTGGTACACCTGTATTAACCTGTATTTATGTATGCAGAAC
bc49	GGTGCTG	TTAACCT	ATGATTCATTATTCTATATTTATAAGGAAGATTAC	CTATATTTATAAGGAAGATTAC	CACTTCATGTATTTATGTATGCAGAAC	GTATTTATGTATGCAGAAC	ACTGGTGCAGCTTTGAACATCTAG	GGTGCTGACTGGTGCAGCTTTGAACATCTAGTTAACCTCTATATTTATAAGGAAGATTAC	GGTGCTGACTGGTGCAGCTTTGAACATCTAGTTAACCTGTATTTATGTATGCAGAAC
bc52	GGTGCTG	TTAACCT	ATGATTCATTATTCTATATTTATAAGGAAGATTAC	CTATATTTATAAGGAAGATTAC	CACTTCATGTATTTATGTATGCAGAAC	GTATTTATGTATGCAGAAC	TGAGAGACAAGATTGTTCGTGGAC	GGTGCTGTGAGAGACAAGATTGTTCGTGGACTTAACCTCTATATTTATAAGGAAGATTAC	GGTGCTGTGAGAGACAAGATTGTTCGTGGACTTAACCTGTATTTATGTATGCAGAAC
bc56	GGTGCTG	TTAACCT	ATGATTCATTATTCTATATTTATAAGGAAGATTAC	CTATATTTATAAGGAAGATTAC	CACTTCATGTATTTATGTATGCAGAAC	GTATTTATGTATGCAGAAC	TCACTACTCAACAGGTGGCATGAA	GGTGCTGTCACTACTCAACAGGTGGCATGAATTAACCTCTATATTTATAAGGAAGATTAC	GGTGCTGTCACTACTCAACAGGTGGCATGAATTAACCTGTATTTATGTATGCAGAAC
bc60	GGTGCTG	TTAACCT	ATGATTCATTATTCTATATTTATAAGGAAGATTAC	CTATATTTATAAGGAAGATTAC	CACTTCATGTATTTATGTATGCAGAAC	GTATTTATGTATGCAGAAC	CATGTTCAACCAAGGCTTCTATGG	GGTGCTGCATGTTCAACCAAGGCTTCTATGGTTAACCTCTATATTTATAAGGAAGATTAC	GGTGCTGCATGTTCAACCAAGGCTTCTATGGTTAACCTGTATTTATGTATGCAGAAC

## Sheet: 3-sequencing run information
sample	type	barcode	sequencing_pool	date	flow_cell_type	flow_cell_ID	device	pores_detected	experiment	run_duration_hours	total_passing reads	notes
7G8_1	control	1	REPA	2021-03-11	FLO-MIN106	FAP16006	MN21884	not recorded	initial test	3
7G8_2	control	2	REPA	2021-03-11	FLO-MIN106	FAP16006	MN21884	not recorded	initial test	3
7G8_7	control	7	REPA	2021-03-11	FLO-MIN106	FAP16006	MN21884	not recorded	initial test	3
7G8_9	control	9	REPA	2021-03-11	FLO-MIN106	FAP16006	MN21884	not recorded	initial test	3
7G8_11	control	11	REPA	2021-03-11	FLO-MIN106	FAP16006	MN21884	not recorded	initial test	3
7G8_1	control	1	REPB	2021-03-11	FLO-MIN106	FAO44011	MN21800	not recorded	initial test	3
7G8_2	control	2	REPB	2021-03-11	FLO-MIN106	FAO44011	MN21800	not recorded	initial test	3
7G8_7	control	7	REPB	2021-03-11	FLO-MIN106	FAO44011	MN21800	not recorded	initial test	3
7G8_9	control	9	REPB	2021-03-11	FLO-MIN106	FAO44011	MN21800	not recorded	initial test	3
7G8_11	control	11	REPB	2021-03-11	FLO-MIN106	FAO44011	MN21800	not recorded	initial test	3
7G8_1	control	1	FLA	2021-03-11	FLO-FLG001	not recorded	MN23662	not recorded	initial test	3
7G8_2	control	2	FLA	2021-03-11	FLO-FLG001	not recorded	MN23662	not recorded	initial test	3
7G8_7	control	7	FLA	2021-03-11	FLO-FLG001	not recorded	MN23662	not recorded	initial test	3
7G8_1	control	1	040121_SABIN_2	2021-04-01	FLO-MIN106	FAO43755	MN23662	1380	pool 5	3
7G8_2	control	2	040121_SABIN_2	2021-04-01	FLO-MIN106	FAO43755	MN23662	1380	pool 5	3
7G8_7	control	7	040121_SABIN_2	2021-04-01	FLO-MIN106	FAO43755	MN23662	1380	pool 5	3
7G8_9	control	9	040121_SABIN_2	2021-04-01	FLO-MIN106	FAO43755	MN23662	1380	pool 5	3
7G8_10	control	10	040121_SABIN_2	2021-04-01	FLO-MIN106	FAO43755	MN23662	1380	pool 5	3
7G8_1	control	1	040121_flongle_SABIN	2021-04-01	FLO-FLG001	FAO2284	MN29290	not recorded	pool 5	3
7G8_2	control	2	040121_flongle_SABIN	2021-04-01	FLO-FLG001	FAO2284	MN29290	not recorded	pool 5	3
7G8_7	control	7	040121_flongle_SABIN	2021-04-01	FLO-FLG001	FAO2284	MN29290	not recorded	pool 5	3
7G8_9	control	9	040121_flongle_SABIN	2021-04-01	FLO-FLG001	FAO2284	MN29290	not recorded	pool 5	3
7G8_10	control	10	040121_flongle_SABIN	2021-04-01	FLO-FLG001	FAO2284	MN29290	not recorded	pool 5	3
7G8_1	control	1	FLA 041321	2021-05-06	FLO-FLG001	AFV243	MN23662	68	pool 5 replicate	3
7G8_2	control	2	FLA 041321	2021-05-06	FLO-FLG001	AFV243	MN23662	68	pool 5 replicate	3
7G8_7	control	7	FLA 041321	2021-05-06	FLO-FLG001	AFV243	MN23662	68	pool 5 replicate	3
7G8_9	control	9	FLA 041321	2021-05-06	FLO-FLG001	AFV243	MN23662	68	pool 5 replicate	3
7G8_10	control	10	FLA 041321	2021-05-06	FLO-FLG001	AFV243	MN23662	68	pool 5 replicate	3
7G8_1	control	1	FC1 041321	2021-05-06	FLO-MIN106	FAQ11766	MN21884	1070	pool 5 replicate	3
7G8_2	control	2	FC1 041321	2021-05-06	FLO-MIN106	FAQ11766	MN21884	1070	pool 5 replicate	3
7G8_7	control	7	FC1 041321	2021-05-06	FLO-MIN106	FAQ11766	MN21884	1070	pool 5 replicate	3
7G8_9	control	9	FC1 041321	2021-05-06	FLO-MIN106	FAQ11766	MN21884	1070	pool 5 replicate	3
7G8_10	control	10	FC1 041321	2021-05-06	FLO-MIN106	FAQ11766	MN21884	1070	pool 5 replicate	3
7G8_1	control	1	FC2 041321	2021-05-06	FLO-MIN106	FAQ06412	MN21800	887	pool 5 replicates	3
7G8_2	control	2	FC2 041321	2021-05-06	FLO-MIN106	FAQ06412	MN21800	887	pool 5 replicates	3
7G8_7	control	7	FC2 041321	2021-05-06	FLO-MIN106	FAQ06412	MN21800	887	pool 5 replicates	3
7G8_9	control	9	FC2 041321	2021-05-06	FLO-MIN106	FAQ06412	MN21800	887	pool 5 replicates	3
7G8_10	control	10	FC2 041321	2021-05-06	FLO-MIN106	FAQ06412	MN21800	887	pool 5 replicates	3
3D7	reference	1	FC 060821	2021-06-08	FLO-MIN106	FAO43189	MN21800	1615	reference panel	6
7G8	reference	2	FC 060821	2021-06-08	FLO-MIN106	FAO43189	MN21800	1615	reference panel	6
HB3	reference	7	FC 060821	2021-06-08	FLO-MIN106	FAO43189	MN21800	1615	reference panel	6
D6	reference	9	FC 060821	2021-06-08	FLO-MIN106	FAO43189	MN21800	1615	reference panel	6
FC27	reference	10	FC 060821	2021-06-08	FLO-MIN106	FAO43189	MN21800	1615	reference panel	6
HB3	reference	1	FL 071421	2021-07-14	FLO-FLG001	AFC487	MN29290	78	reference panel	6
FC27	reference	2	FL 071421	2021-07-14	FLO-FLG001	AFC487	MN29290	78	reference panel	6
Dd2	control	7	FL 071421	2021-07-14	FLO-FLG001	AFC487	MN29290	78	reference panel	6
7G8_1	reference	1	FL1_k13	2021-09-10	FLO-FLG001	AGC527	MN29290	69	k13 spike-in (unbarcoded)	6
3D7_2	reference	2	FL1_k13	2021-09-10	FLO-FLG001	AGC527	MN29290	69	k13 spike-in (unbarcoded)	6
HB3_7	reference	7	FL1_k13	2021-09-10	FLO-FLG001	AGC527	MN29290	69	k13 spike-in (unbarcoded)	6
FC27_9	reference	9	FL1_k13	2021-09-10	FLO-FLG001	AGC527	MN29290	69	k13 spike-in (unbarcoded)	6
Dd2_10	control	10	FL1_k13	2021-09-10	FLO-FLG001	AGC527	MN29290	69	k13 spike-in (unbarcoded)	6
7G8_1	reference	1	FC1_k13	2021-09-10	FLO-MIN106	FAK92646	MC-111915	826	k13 spike-in (unbarcoded)	3
3D7_2	reference	2	FC1_k13	2021-09-10	FLO-MIN106	FAK92646	MC-111915	826	k13 spike-in (unbarcoded)	3
HB3_7	reference	7	FC1_k13	2021-09-10	FLO-MIN106	FAK92646	MC-111915	826	k13 spike-in (unbarcoded)	3
FC27_9	reference	9	FC1_k13	2021-09-10	FLO-MIN106	FAK92646	MC-111915	826	k13 spike-in (unbarcoded)	3
Dd2_10	control	10	FC1_k13	2021-09-10	FLO-MIN106	FAK92646	MC-111915	826	k13 spike-in (unbarcoded)	3
7G8_1	reference	1	FC1_k13	2021-09-10	FLO-MIN106	FAK92646	MC-111915	826	k13 spike-in (unbarcoded)	3
3D7_13	reference	13	FC1_k13	2021-09-10	FLO-MIN106	FAK92646	MC-111915	826	k13 spike-in (unbarcoded)	3
HB3_15	reference	15	FC1_k13	2021-09-10	FLO-MIN106	FAK92646	MC-111915	826	k13 spike-in (unbarcoded)	3
FC27_17	reference	17	FC1_k13	2021-09-10	FLO-MIN106	FAK92646	MC-111915	826	k13 spike-in (unbarcoded)	3
Dd2_18	control	18	FC1_k13	2021-09-10	FLO-MIN106	FAK92646	MC-111915	826	k13 spike-in (unbarcoded)	3
7G8	control	1	FC1_ont	2021-10-07	FLO-MIN106	FAQ93642	MC-111915	1444	ONT test	3
7G8	control	2	FC1_ont	2021-10-07	FLO-MIN106	FAQ93642	MC-111915	1444	ONT test	3
7G8	control	7	FC1_ont	2021-10-07	FLO-MIN106	FAQ93642	MC-111915	1444	ONT test	3
7G8	control	9	FC1_ont	2021-10-07	FLO-MIN106	FAQ93642	MC-111915	1444	ONT test	3
7G8	control	10	FC1_ont	2021-10-07	FLO-MIN106	FAQ93642	MC-111915	1444	ONT test	3
Dd2	control	12	FC1_ont	2021-10-07	FLO-MIN106	FAQ93642	MC-111915	1444	ONT test	3
7G8	control	1	FC2_ont	2021-10-28	FLO-MIN106	FAQ93280	MC-111915	1324	ONT test	3
7G8	control	2	FC2_ont	2021-10-28	FLO-MIN106	FAQ93280	MC-111915	1324	ONT test	3
7G8	control	7	FC2_ont	2021-10-28	FLO-MIN106	FAQ93280	MC-111915	1324	ONT test	3
7G8	control	9	FC2_ont	2021-10-28	FLO-MIN106	FAQ93280	MC-111915	1324	ONT test	3
7G8	control	10	FC2_ont	2021-10-28	FLO-MIN106	FAQ93280	MC-111915	1324	ONT test	3
Dd2	control	12	FC2_ont	2021-10-28	FLO-MIN106	FAQ93280	MC-111915	1324	ONT test	3
7G8	control	1	FL2_ont	2021-11-01	FLO-FLG001	AHT381	MC-111915	85	ONT test	3
7G8	control	2	FL2_ont	2021-11-01	FLO-FLG001	AHT381	MC-111915	85	ONT test	3
Dd2	control	7	FL2_ont	2021-11-01	FLO-FLG001	AHT381	MC-111915	85	ONT test	3
7G8	control	1	FC1_bcT	2021-11-09	FLO-MIN106	FAQ06572	MC-111915	1189	barcoding test	3
7G8	control	2	FC1_bcT	2021-11-09	FLO-MIN106	FAQ06572	MC-111915	1189	barcoding test	3
7G8	control	7	FC1_bcT	2021-11-09	FLO-MIN106	FAQ06572	MC-111915	1189	barcoding test	3
7G8	control	9	FC1_bcT	2021-11-09	FLO-MIN106	FAQ06572	MC-111915	1189	barcoding test	3
7G8	control	10	FC1_bcT	2021-11-09	FLO-MIN106	FAQ06572	MC-111915	1189	barcoding test	3
7G8	control	12	FC2_bcT	2021-11-09	FLO-MIN106	FAK97813	MN29290	1091	barcoding test	3
7G8	control	13	FC2_bcT	2021-11-09	FLO-MIN106	FAK97813	MN29290	1091	barcoding test	3
7G8	control	15	FC2_bcT	2021-11-09	FLO-MIN106	FAK97813	MN29290	1091	barcoding test	3
7G8	control	17	FC2_bcT	2021-11-09	FLO-MIN106	FAK97813	MN29290	1091	barcoding test	3
7G8	control	18	FC2_bcT	2021-11-09	FLO-MIN106	FAK97813	MN29290	1091	barcoding test	3
7G8	control	20	FC3_bcT	2021-11-10	FLO-MIN106	FAO08284	MC-111915	1205	barcoding test	3
7G8	control	21	FC3_bcT	2021-11-10	FLO-MIN106	FAO08284	MC-111915	1205	barcoding test	3
7G8	control	27	FC3_bcT	2021-11-10	FLO-MIN106	FAO08284	MC-111915	1205	barcoding test	3
7G8	control	28	FC3_bcT	2021-11-10	FLO-MIN106	FAO08284	MC-111915	1205	barcoding test	3
7G8	control	29	FC3_bcT	2021-11-10	FLO-MIN106	FAO08284	MC-111915	1205	barcoding test	3
7G8	control	30	FC4_bcT	2021-11-10	FLO-MIN106	FAO08736	MN29290	1271	barcoding test	3
7G8	control	32	FC4_bcT	2021-11-10	FLO-MIN106	FAO08736	MN29290	1271	barcoding test	3
7G8	control	34	FC4_bcT	2021-11-10	FLO-MIN106	FAO08736	MN29290	1271	barcoding test	3
7G8	control	38	FC4_bcT	2021-11-10	FLO-MIN106	FAO08736	MN29290	1271	barcoding test	3
7G8	control	39	FC4_bcT	2021-11-10	FLO-MIN106	FAO08736	MN29290	1271	barcoding test	3
7G8	control	42	FC5_bcT	2021-11-10	FLO-MIN106	FAK48116	MC-111915	1330	barcoding test	3
7G8	control	46	FC5_bcT	2021-11-10	FLO-MIN106	FAK48116	MC-111915	1330	barcoding test	3
7G8	control	47	FC5_bcT	2021-11-10	FLO-MIN106	FAK48116	MC-111915	1330	barcoding test	3
7G8	control	48	FC5_bcT	2021-11-10	FLO-MIN106	FAK48116	MC-111915	1330	barcoding test	3
7G8	control	49	FC5_bcT	2021-11-10	FLO-MIN106	FAK48116	MC-111915	1330	barcoding test	3
7G8	control	52	FC6_bcT	2021-11-10	FLO-MIN106	FAK89949	MN29290	1192	barcoding test	3
7G8	control	56	FC6_bcT	2021-11-10	FLO-MIN106	FAK89949	MN29290	1192	barcoding test	3
7G8	control	60	FC6_bcT	2021-11-10	FLO-MIN106	FAK89949	MN29290	1192	barcoding test	3
3D7_1	reference	1	FC1_k13_only	2021-12-16	FLO-MIN106	FAO44014	MC-111915	1216	k13 only	3
7G8_2	reference	2	FC1_k13_only	2021-12-16	FLO-MIN106	FAO44014	MC-111915	1216	k13 only	3
HB3_7	reference	7	FC1_k13_only	2021-12-16	FLO-MIN106	FAO44014	MC-111915	1216	k13 only	3
D6_9	reference	9	FC1_k13_only	2021-12-16	FLO-MIN106	FAO44014	MC-111915	1216	k13 only	3
Dd2_10	control	10	FC1_k13_only	2021-12-16	FLO-MIN106	FAO44014	MC-111915	1216	k13 only	3
7G8_1	control	1	FC3_k13_only	2021-12-16	FLO-MIN106	FAK98643	MN29290	1579	k13 only	3
7G8_2	control	2	FC3_k13_only	2021-12-16	FLO-MIN106	FAK98643	MN29290	1579	k13 only	3
7G8_7	control	7	FC3_k13_only	2021-12-16	FLO-MIN106	FAK98643	MN29290	1579	k13 only	3
7G8_9	control	9	FC3_k13_only	2021-12-16	FLO-MIN106	FAK98643	MN29290	1579	k13 only	3
7G8_10	control	10	FC3_k13_only	2021-12-16	FLO-MIN106	FAK98643	MN29290	1579	k13 only	3
7G8_17	reference	17	FC1_mr4	2022-01-27	FLO-MIN106	FAO08326	MN29290	1202	MR4 reference panel	3
3D7_1	reference	1	FC1_mr4	2022-01-27	FLO-MIN106	FAO08326	MN29290	1202	MR4 reference panel	3
HB3_18	reference	18	FC1_mr4	2022-01-27	FLO-MIN106	FAO08326	MN29290	1202	MR4 reference panel	3
FC27_2	reference	2	FC1_mr4	2022-01-27	FLO-MIN106	FAO08326	MN29290	1202	MR4 reference panel	3
Dd2_12	control	12	FC1_mr4	2022-01-27	FLO-MIN106	FAO08326	MN29290	1202	MR4 reference panel	3
7G8_12	reference	12	FC2_mr4	2022-01-27	FLO-MIN106	FAO08913	MC-111915	1515	MR4 reference panel	3
3D7_17	reference	17	FC2_mr4	2022-01-27	FLO-MIN106	FAO08913	MC-111915	1515	MR4 reference panel	3
HB3_1	reference	1	FC2_mr4	2022-01-27	FLO-MIN106	FAO08913	MC-111915	1515	MR4 reference panel	3
FC27_18	reference	18	FC2_mr4	2022-01-27	FLO-MIN106	FAO08913	MC-111915	1515	MR4 reference panel	3
Dd2_2	control	2	FC2_mr4	2022-01-27	FLO-MIN106	FAO08913	MC-111915	1515	MR4 reference panel	3
7G8_2	reference	2	FL1-1_mr4	2022-01-31	FLO-FLG001	AHU469	MC-111915	101	MR4 reference panel	6		Redo of FL1_mr4 performed on 1/28/22 (see above)
3D7_12	reference	12	FL1-1_mr4	2022-01-31	FLO-FLG001	AHU469	MC-111915	101	MR4 reference panel	6		Redo of FL1_mr4 performed on 1/28/22 (see above)
HB3_17	reference	17	FL1-1_mr4	2022-01-31	FLO-FLG001	AHU469	MC-111915	101	MR4 reference panel	6		Redo of FL1_mr4 performed on 1/28/22 (see above)
FC27_1	reference	1	FL1-1_mr4	2022-01-31	FLO-FLG001	AHU469	MC-111915	101	MR4 reference panel	6		Redo of FL1_mr4 performed on 1/28/22 (see above)
Dd2_18	control	18	FL1-1_mr4	2022-01-31	FLO-FLG001	AHU469	MC-111915	101	MR4 reference panel	6		Redo of FL1_mr4 performed on 1/28/22 (see above)
7G8_18	reference	18	FL2_mr4	2022-02-01	FLO-FLG001	AHT432	MC-111915	90	MR4 reference panel	6
3D7_2	reference	2	FL2_mr4	2022-02-01	FLO-FLG001	AHT432	MC-111915	90	MR4 reference panel	6
HB3_12	reference	12	FL2_mr4	2022-02-01	FLO-FLG001	AHT432	MC-111915	90	MR4 reference panel	6
FC27_17	reference	17	FL2_mr4	2022-02-01	FLO-FLG001	AHT432	MC-111915	90	MR4 reference panel	6
Dd2_1	control	1	FL2_mr4	2022-02-01	FLO-FLG001	AHT432	MC-111915	90	MR4 reference panel	6
H368	validation	17	FL1_pacval	2022-02-01	FLO-FLG001	AHT444	MC-111915	92	pacbio sample validation	6	129533
U221	validation	1	FL1_pacval	2022-02-01	FLO-FLG001	AHT444	MC-111915	92	pacbio sample validation	6	129533
U414	validation	18	FL1_pacval	2022-02-01	FLO-FLG001	AHT444	MC-111915	92	pacbio sample validation	6	129533
7G8	control	2	FL1_pacval	2022-02-01	FLO-FLG001	AHT444	MC-111915	92	pacbio sample validation	6	129533
Dd2	control	12	FL1_pacval	2022-02-01	FLO-FLG001	AHT444	MC-111915	92	pacbio sample validation	6	129533
U798	validation	17	FC2_pacval	2022-02-08	FLO-MIN106	FAK98854	MC-111915	1484	pacbio sample validation	6	2564930
U937	validation	1	FC2_pacval	2022-02-08	FLO-MIN106	FAK98854	MC-111915	1484	pacbio sample validation	6	2564930
U992	validation	18	FC2_pacval	2022-02-08	FLO-MIN106	FAK98854	MC-111915	1484	pacbio sample validation	6	2564930
H038	validation	2	FC2_pacval	2022-02-08	FLO-MIN106	FAK98854	MC-111915	1484	pacbio sample validation	6	2564930
H091	validation	12	FC2_pacval	2022-02-08	FLO-MIN106	FAK98854	MC-111915	1484	pacbio sample validation	6	2564930
H478	validation	13	FC2_pacval	2022-02-08	FLO-MIN106	FAK98854	MC-111915	1484	pacbio sample validation	6	2564930
U097	validation	49	FC2_pacval	2022-02-08	FLO-MIN106	FAK98854	MC-111915	1484	pacbio sample validation	6	2564930
U400	validation	30	FC2_pacval	2022-02-08	FLO-MIN106	FAK98854	MC-111915	1484	pacbio sample validation	6	2564930
3D7	control	52	FC2_pacval	2022-02-08	FLO-MIN106	FAK98854	MC-111915	1484	pacbio sample validation	6	2564930
Dd2	control	60	FC2_pacval	2022-02-08	FLO-MIN106	FAK98854	MC-111915	1484	pacbio sample validation	6	2564930
U830	validation	52	FC3_pacval	2022-02-09	FLO-MIN106	FAQ11642	MC-111915	938	pacbio sample validation	6	1748480
5809	validation	60	FC3_pacval	2022-02-09	FLO-MIN106	FAQ11642	MC-111915	938	pacbio sample validation	6	1748480
5701	validation	17	FC3_pacval	2022-02-09	FLO-MIN106	FAQ11642	MC-111915	938	pacbio sample validation	6	1748480
5812	validation	1	FC3_pacval	2022-02-09	FLO-MIN106	FAQ11642	MC-111915	938	pacbio sample validation	6	1748480
5795	validation	18	FC3_pacval	2022-02-09	FLO-MIN106	FAQ11642	MC-111915	938	pacbio sample validation	6	1748480
5817	validation	2	FC3_pacval	2022-02-09	FLO-MIN106	FAQ11642	MC-111915	938	pacbio sample validation	6	1748480
5694	validation	12	FC3_pacval	2022-02-09	FLO-MIN106	FAQ11642	MC-111915	938	pacbio sample validation	6	1748480
5708	validation	13	FC3_pacval	2022-02-09	FLO-MIN106	FAQ11642	MC-111915	938	pacbio sample validation	6	1748480
3D7	control	49	FC3_pacval	2022-02-09	FLO-MIN106	FAQ11642	MC-111915	938	pacbio sample validation	6	1748480
Dd2	control	30	FC3_pacval	2022-02-09	FLO-MIN106	FAQ11642	MC-111915	938	pacbio sample validation	6	1748480
5690	validation	49	FC4_pacval	2022-02-09	FLO-MIN106	FAQ11649	MN29290	1172	pacbio sample validation	6	2162593
5761	validation	30	FC4_pacval	2022-02-09	FLO-MIN106	FAQ11649	MN29290	1172	pacbio sample validation	6	2162593
5721	validation	52	FC4_pacval	2022-02-09	FLO-MIN106	FAQ11649	MN29290	1172	pacbio sample validation	6	2162593
5881	validation	60	FC4_pacval	2022-02-09	FLO-MIN106	FAQ11649	MN29290	1172	pacbio sample validation	6	2162593
5802	validation	17	FC4_pacval	2022-02-09	FLO-MIN106	FAQ11649	MN29290	1172	pacbio sample validation	6	2162593
5718	validation	1	FC4_pacval	2022-02-09	FLO-MIN106	FAQ11649	MN29290	1172	pacbio sample validation	6	2162593
5884	validation	18	FC4_pacval	2022-02-09	FLO-MIN106	FAQ11649	MN29290	1172	pacbio sample validation	6	2162593
5830	validation	2	FC4_pacval	2022-02-09	FLO-MIN106	FAQ11649	MN29290	1172	pacbio sample validation	6	2162593
3D7	control	12	FC4_pacval	2022-02-09	FLO-MIN106	FAQ11649	MN29290	1172	pacbio sample validation	6	2162593
Dd2	control	13	FC4_pacval	2022-02-09	FLO-MIN106	FAQ11649	MN29290	1172	pacbio sample validation	6	2162593
5776	validation	12	FC5_pacval	2022-02-10	FLO-MIN106	FAQ78051	MN29290	1357	pacbio sample validation	6	2252251
5873	validation	13	FC5_pacval	2022-02-10	FLO-MIN106	FAQ78051	MN29290	1357	pacbio sample validation	6	2252251
8d	validation	49	FC5_pacval	2022-02-10	FLO-MIN106	FAQ78051	MN29290	1357	pacbio sample validation	6	2252251
9d	validation	30	FC5_pacval	2022-02-10	FLO-MIN106	FAQ78051	MN29290	1357	pacbio sample validation	6	2252251
25d	validation	52	FC5_pacval	2022-02-10	FLO-MIN106	FAQ78051	MN29290	1357	pacbio sample validation	6	2252251
26d	validation	60	FC5_pacval	2022-02-10	FLO-MIN106	FAQ78051	MN29290	1357	pacbio sample validation	6	2252251
27d	validation	17	FC5_pacval	2022-02-10	FLO-MIN106	FAQ78051	MN29290	1357	pacbio sample validation	6	2252251
33d	validation	1	FC5_pacval	2022-02-10	FLO-MIN106	FAQ78051	MN29290	1357	pacbio sample validation	6	2252251
3D7	control	18	FC5_pacval	2022-02-10	FLO-MIN106	FAQ78051	MN29290	1357	pacbio sample validation	6	2252251
Dd2	control	2	FC5_pacval	2022-02-10	FLO-MIN106	FAQ78051	MN29290	1357	pacbio sample validation	6	2252251
50d	validation	18	FL2_pacval	2022-02-10	FLO-FLG001	AHU514	MC-111915	56	pacbio sample validation	6	129533
86d	validation	2	FL2_pacval	2022-02-10	FLO-FLG001	AHU514	MC-111915	56	pacbio sample validation	6	129533
89d	validation	12	FL2_pacval	2022-02-10	FLO-FLG001	AHU514	MC-111915	56	pacbio sample validation	6	129533
3D7	control	13	FL2_pacval	2022-02-10	FLO-FLG001	AHU514	MC-111915	56	pacbio sample validation	6	129533
Dd2	control	49	FL2_pacval	2022-02-10	FLO-FLG001	AHU514	MC-111915	56	pacbio sample validation	6	129533
d69	validation	17	FC1_valdom	2022-03-08	FLO-MIN106	FAS57650	MN29290	1511	Domestic and hrp2 one step validation samples	6	1873159
d74	validation	1	FC1_valdom	2022-03-08	FLO-MIN106	FAS57650	MN29290	1511	Domestic and hrp2 one step validation samples	6	1873159
d79	validation	18	FC1_valdom	2022-03-08	FLO-MIN106	FAS57650	MN29290	1511	Domestic and hrp2 one step validation samples	6	1873159
d81	validation	2	FC1_valdom	2022-03-08	FLO-MIN106	FAS57650	MN29290	1511	Domestic and hrp2 one step validation samples	6	1873159
d84	validation	12	FC1_valdom	2022-03-08	FLO-MIN106	FAS57650	MN29290	1511	Domestic and hrp2 one step validation samples	6	1873159
d85	validation	13	FC1_valdom	2022-03-08	FLO-MIN106	FAS57650	MN29290	1511	Domestic and hrp2 one step validation samples	6	1873159
d87	validation	49	FC1_valdom	2022-03-08	FLO-MIN106	FAS57650	MN29290	1511	Domestic and hrp2 one step validation samples	6	1873159
d88	validation	30	FC1_valdom	2022-03-08	FLO-MIN106	FAS57650	MN29290	1511	Domestic and hrp2 one step validation samples	6	1873159
3D7 (pos)	control	52	FC1_valdom	2022-03-08	FLO-MIN106	FAS57650	MN29290	1511	Domestic and hrp2 one step validation samples	6	1873159
Dd2 (neg)	control	60	FC1_valdom	2022-03-08	FLO-MIN106	FAS57650	MN29290	1511	Domestic and hrp2 one step validation samples	6	1873159
d90	validation	17	FC2_valdom	2022-03-09	FLO-MIN106	FAS49980	MN29290	1406	Domestic and hrp2 one step validation samples	6	1154268
d94	validation	1	FC2_valdom	2022-03-09	FLO-MIN106	FAS49980	MN29290	1406	Domestic and hrp2 one step validation samples	6	1154268
d121	validation	18	FC2_valdom	2022-03-09	FLO-MIN106	FAS49980	MN29290	1406	Domestic and hrp2 one step validation samples	6	1154268
d122	validation	2	FC2_valdom	2022-03-09	FLO-MIN106	FAS49980	MN29290	1406	Domestic and hrp2 one step validation samples	6	1154268
d123	validation	12	FC2_valdom	2022-03-09	FLO-MIN106	FAS49980	MN29290	1406	Domestic and hrp2 one step validation samples	6	1154268
d124	validation	13	FC2_valdom	2022-03-09	FLO-MIN106	FAS49980	MN29290	1406	Domestic and hrp2 one step validation samples	6	1154268
d125	validation	49	FC2_valdom	2022-03-09	FLO-MIN106	FAS49980	MN29290	1406	Domestic and hrp2 one step validation samples	6	1154268
d126	validation	30	FC2_valdom	2022-03-09	FLO-MIN106	FAS49980	MN29290	1406	Domestic and hrp2 one step validation samples	6	1154268
3D7 (pos)	control	52	FC2_valdom	2022-03-09	FLO-MIN106	FAS49980	MN29290	1406	Domestic and hrp2 one step validation samples	6	1154268
Dd2 (neg)	control	60	FC2_valdom	2022-03-09	FLO-MIN106	FAS49980	MN29290	1406	Domestic and hrp2 one step validation samples	6	1154268
d127	validation	17	FC3_valdom	2022-03-10	FLO-MIN106	FAS60012	MN29290	1392	Domestic and hrp2 one step validation samples	6	2002644
d128	validation	1	FC3_valdom	2022-03-10	FLO-MIN106	FAS60012	MN29290	1392	Domestic and hrp2 one step validation samples	6	2002644
d131	validation	18	FC3_valdom	2022-03-10	FLO-MIN106	FAS60012	MN29290	1392	Domestic and hrp2 one step validation samples	6	2002644
d132	validation	2	FC3_valdom	2022-03-10	FLO-MIN106	FAS60012	MN29290	1392	Domestic and hrp2 one step validation samples	6	2002644
d133	validation	12	FC3_valdom	2022-03-10	FLO-MIN106	FAS60012	MN29290	1392	Domestic and hrp2 one step validation samples	6	2002644
d135	validation	13	FC3_valdom	2022-03-10	FLO-MIN106	FAS60012	MN29290	1392	Domestic and hrp2 one step validation samples	6	2002644
d136	validation	49	FC3_valdom	2022-03-10	FLO-MIN106	FAS60012	MN29290	1392	Domestic and hrp2 one step validation samples	6	2002644
d137	validation	30	FC3_valdom	2022-03-10	FLO-MIN106	FAS60012	MN29290	1392	Domestic and hrp2 one step validation samples	6	2002644
3D7 (pos)	control	52	FC3_valdom	2022-03-10	FLO-MIN106	FAS60012	MN29290	1392	Domestic and hrp2 one step validation samples	6	2002644
Dd2 (neg)	control	60	FC3_valdom	2022-03-10	FLO-MIN106	FAS60012	MN29290	1392	Domestic and hrp2 one step validation samples	6	2002644
d139	validation	17	FC4_valdom	2022-03-14	FLO-MIN106	FAS60022	MN29290	1370	Domestic and hrp2 one step validation samples	6	1990612
5689	validation	1	FC4_valdom	2022-03-14	FLO-MIN106	FAS60022	MN29290	1370	Domestic and hrp2 one step validation samples	6	1990612
5700	validation	18	FC4_valdom	2022-03-14	FLO-MIN106	FAS60022	MN29290	1370	Domestic and hrp2 one step validation samples	6	1990612
5722	validation	2	FC4_valdom	2022-03-14	FLO-MIN106	FAS60022	MN29290	1370	Domestic and hrp2 one step validation samples	6	1990612
5725	validation	12	FC4_valdom	2022-03-14	FLO-MIN106	FAS60022	MN29290	1370	Domestic and hrp2 one step validation samples	6	1990612
5766	validation	13	FC4_valdom	2022-03-14	FLO-MIN106	FAS60022	MN29290	1370	Domestic and hrp2 one step validation samples	6	1990612
5767	validation	49	FC4_valdom	2022-03-14	FLO-MIN106	FAS60022	MN29290	1370	Domestic and hrp2 one step validation samples	6	1990612
5797	validation	30	FC4_valdom	2022-03-14	FLO-MIN106	FAS60022	MN29290	1370	Domestic and hrp2 one step validation samples	6	1990612
3D7 (pos)	control	52	FC4_valdom	2022-03-14	FLO-MIN106	FAS60022	MN29290	1370	Domestic and hrp2 one step validation samples	6	1990612
Dd2 (neg)	control	60	FC4_valdom	2022-03-14	FLO-MIN106	FAS60022	MN29290	1370	Domestic and hrp2 one step validation samples	6	1990612
5798	validation	17	FC5_valdom	2022-03-15	FLO-MIN106	FAS60021	MN29290	1085	Domestic and hrp2 one step validation samples	6	1098562
5816	validation	1	FC5_valdom	2022-03-15	FLO-MIN106	FAS60021	MN29290	1085	Domestic and hrp2 one step validation samples	6	1098562
5834	validation	18	FC5_valdom	2022-03-15	FLO-MIN106	FAS60021	MN29290	1085	Domestic and hrp2 one step validation samples	6	1098562
5852	validation	2	FC5_valdom	2022-03-15	FLO-MIN106	FAS60021	MN29290	1085	Domestic and hrp2 one step validation samples	6	1098562
5874	validation	12	FC5_valdom	2022-03-15	FLO-MIN106	FAS60021	MN29290	1085	Domestic and hrp2 one step validation samples	6	1098562
5888	validation	13	FC5_valdom	2022-03-15	FLO-MIN106	FAS60021	MN29290	1085	Domestic and hrp2 one step validation samples	6	1098562
5889	validation	49	FC5_valdom	2022-03-15	FLO-MIN106	FAS60021	MN29290	1085	Domestic and hrp2 one step validation samples	6	1098562
16-243	validation	30	FC5_valdom	2022-03-15	FLO-MIN106	FAS60021	MN29290	1085	Domestic and hrp2 one step validation samples	6	1098562
3D7 (pos)	control	52	FC5_valdom	2022-03-15	FLO-MIN106	FAS60021	MN29290	1085	Domestic and hrp2 one step validation samples	6	1098562
Dd2 (neg)	control	60	FC5_valdom	2022-03-15	FLO-MIN106	FAS60021	MN29290	1085	Domestic and hrp2 one step validation samples	6	1098562
17-010	validation	17	FC6_valdom	2022-03-16	FLO-MIN106	FAS55676	MN29290	1449	Domestic and hrp2 one step validation samples	6	1414201
17-025	validation	1	FC6_valdom	2022-03-16	FLO-MIN106	FAS55676	MN29290	1449	Domestic and hrp2 one step validation samples	6	1414201
17-035	validation	18	FC6_valdom	2022-03-16	FLO-MIN106	FAS55676	MN29290	1449	Domestic and hrp2 one step validation samples	6	1414201
17-038	validation	2	FC6_valdom	2022-03-16	FLO-MIN106	FAS55676	MN29290	1449	Domestic and hrp2 one step validation samples	6	1414201
17-151	validation	12	FC6_valdom	2022-03-16	FLO-MIN106	FAS55676	MN29290	1449	Domestic and hrp2 one step validation samples	6	1414201
17-164	validation	13	FC6_valdom	2022-03-16	FLO-MIN106	FAS55676	MN29290	1449	Domestic and hrp2 one step validation samples	6	1414201
17-167B	validation	49	FC6_valdom	2022-03-16	FLO-MIN106	FAS55676	MN29290	1449	Domestic and hrp2 one step validation samples	6	1414201
17-174	validation	30	FC6_valdom	2022-03-16	FLO-MIN106	FAS55676	MN29290	1449	Domestic and hrp2 one step validation samples	6	1414201
3D7 (pos)	control	52	FC6_valdom	2022-03-16	FLO-MIN106	FAS55676	MN29290	1449	Domestic and hrp2 one step validation samples	6	1414201
Dd2 (neg)	control	60	FC6_valdom	2022-03-16	FLO-MIN106	FAS55676	MN29290	1449	Domestic and hrp2 one step validation samples	6	1414201
17-175	validation	17	FC7_valdom	2022-03-18	FLO-MIN106	FAS21433	MN29290	1194	Domestic and hrp2 one step validation samples	6	1048667
17-177	validation	1	FC7_valdom	2022-03-18	FLO-MIN106	FAS21433	MN29290	1194	Domestic and hrp2 one step validation samples	6	1048667
17-178	validation	18	FC7_valdom	2022-03-18	FLO-MIN106	FAS21433	MN29290	1194	Domestic and hrp2 one step validation samples	6	1048667
17-182	validation	2	FC7_valdom	2022-03-18	FLO-MIN106	FAS21433	MN29290	1194	Domestic and hrp2 one step validation samples	6	1048667
17-184	validation	12	FC7_valdom	2022-03-18	FLO-MIN106	FAS21433	MN29290	1194	Domestic and hrp2 one step validation samples	6	1048667
17-185	validation	13	FC7_valdom	2022-03-18	FLO-MIN106	FAS21433	MN29290	1194	Domestic and hrp2 one step validation samples	6	1048667
17-186	validation	49	FC7_valdom	2022-03-18	FLO-MIN106	FAS21433	MN29290	1194	Domestic and hrp2 one step validation samples	6	1048667
17-187	validation	30	FC7_valdom	2022-03-18	FLO-MIN106	FAS21433	MN29290	1194	Domestic and hrp2 one step validation samples	6	1048667
3D7 (pos)	control	52	FC7_valdom	2022-03-18	FLO-MIN106	FAS21433	MN29290	1194	Domestic and hrp2 one step validation samples	6	1308475
Dd2 (neg)	control	60	FC7_valdom	2022-03-18	FLO-MIN106	FAS21433	MN29290	1194	Domestic and hrp2 one step validation samples	6	1308475
17-191	validation	17	FC8_valdom	2022-03-18	FLO-MIN106	FAS32677	MN29290	1384	Domestic and hrp2 one step validation samples	6	1308475
17-194	validation	1	FC8_valdom	2022-03-18	FLO-MIN106	FAS32677	MN29290	1384	Domestic and hrp2 one step validation samples	6	1308475
17-200	validation	18	FC8_valdom	2022-03-18	FLO-MIN106	FAS32677	MN29290	1384	Domestic and hrp2 one step validation samples	6	1308475
17-202	validation	2	FC8_valdom	2022-03-18	FLO-MIN106	FAS32677	MN29290	1384	Domestic and hrp2 one step validation samples	6	1308475
17-206	validation	12	FC8_valdom	2022-03-18	FLO-MIN106	FAS32677	MN29290	1384	Domestic and hrp2 one step validation samples	6	1308475
17-205	validation	13	FC8_valdom	2022-03-18	FLO-MIN106	FAS32677	MN29290	1384	Domestic and hrp2 one step validation samples	6	1308475
3d	validation	49	FC8_valdom	2022-03-18	FLO-MIN106	FAS32677	MN29290	1384	Domestic and hrp2 one step validation samples	6	1308475
d11	validation	30	FC8_valdom	2022-03-18	FLO-MIN106	FAS32677	MN29290	1384	Domestic and hrp2 one step validation samples	6	1308475
3D7 (pos)	control	52	FC8_valdom	2022-03-18	FLO-MIN106	FAS32677	MN29290	1384	Domestic and hrp2 one step validation samples	6	2232869
Dd2 (neg)	control	60	FC8_valdom	2022-03-18	FLO-MIN106	FAS32677	MN29290	1384	Domestic and hrp2 one step validation samples	6	2232869
d15	validation	17	FC9_valdom	2022-03-21	FLO-MIN106	FAS41272	MC-111915	1343	Domestic and hrp2 one step validation samples	6	2232869
d18	validation	1	FC9_valdom	2022-03-21	FLO-MIN106	FAS41272	MC-111915	1343	Domestic and hrp2 one step validation samples	6	2232869
d20	validation	18	FC9_valdom	2022-03-21	FLO-MIN106	FAS41272	MC-111915	1343	Domestic and hrp2 one step validation samples	6	2232869
d23	validation	2	FC9_valdom	2022-03-21	FLO-MIN106	FAS41272	MC-111915	1343	Domestic and hrp2 one step validation samples	6	2232869
d24	validation	12	FC9_valdom	2022-03-21	FLO-MIN106	FAS41272	MC-111915	1343	Domestic and hrp2 one step validation samples	6	2232869
d29	validation	13	FC9_valdom	2022-03-21	FLO-MIN106	FAS41272	MC-111915	1343	Domestic and hrp2 one step validation samples	6	2232869
d34	validation	49	FC9_valdom	2022-03-21	FLO-MIN106	FAS41272	MC-111915	1343	Domestic and hrp2 one step validation samples	6	2232869
d35	validation	30	FC9_valdom	2022-03-21	FLO-MIN106	FAS41272	MC-111915	1343	Domestic and hrp2 one step validation samples	6	2232869
3D7 (pos)	control	52	FC9_valdom	2022-03-21	FLO-MIN106	FAS41272	MC-111915	1343	Domestic and hrp2 one step validation samples	6	690569
Dd2 (neg)	control	60	FC9_valdom	2022-03-21	FLO-MIN106	FAS41272	MC-111915	1343	Domestic and hrp2 one step validation samples	6	690569
d37	validation	17	FL1_valdom	2022-03-16	FLO-FLG001	AHT184	MC-111915	87	Domestic and hrp2 one step validation samples	12	690569
d38	validation	1	FL1_valdom	2022-03-16	FLO-FLG001	AHT184	MC-111915	87	Domestic and hrp2 one step validation samples	12	690569
d42	validation	18	FL1_valdom	2022-03-16	FLO-FLG001	AHT184	MC-111915	87	Domestic and hrp2 one step validation samples	12	690569
d47	validation	2	FL1_valdom	2022-03-16	FLO-FLG001	AHT184	MC-111915	87	Domestic and hrp2 one step validation samples	12	690569
d48	validation	12	FL1_valdom	2022-03-16	FLO-FLG001	AHT184	MC-111915	87	Domestic and hrp2 one step validation samples	12	690569
d52	validation	13	FL1_valdom	2022-03-16	FLO-FLG001	AHT184	MC-111915	87	Domestic and hrp2 one step validation samples	12	690569
3D7 (pos)	control	49	FL1_valdom	2022-03-16	FLO-FLG001	AHT184	MC-111915	87	Domestic and hrp2 one step validation samples	12	690569
Dd2 (neg)	control	30	FL1_valdom	2022-03-16	FLO-FLG001	AHT184	MC-111915	87	Domestic and hrp2 one step validation samples	12	690569
d55	validation	52	FL2_valdom	2022-03-17	FLO-FLG001	AJO062	MC-111915	76	Domestic and hrp2 one step validation samples	12	554700
d57	validation	60	FL2_valdom	2022-03-17	FLO-FLG001	AJO062	MC-111915	76	Domestic and hrp2 one step validation samples	12	554700
d58	validation	17	FL2_valdom	2022-03-17	FLO-FLG001	AJO062	MC-111915	76	Domestic and hrp2 one step validation samples	12	554700
d66	validation	1	FL2_valdom	2022-03-17	FLO-FLG001	AJO062	MC-111915	76	Domestic and hrp2 one step validation samples	12	554700
3D7 (pos)	control	18	FL2_valdom	2022-03-17	FLO-FLG001	AJO062	MC-111915	76	Domestic and hrp2 one step validation samples	12	554700
Dd2 (neg)	control	2	FL2_valdom	2022-03-17	FLO-FLG001	AJO062	MC-111915	76	Domestic and hrp2 one step validation samples	12	554700
3D	validation	12	FL1_TES	2022-03-04	FLO-FLG001	AJN852	MC-111915	75	TES validation samples	24	265804
45D	validation	13	FL1_TES	2022-03-04	FLO-FLG001	AJN852	MC-111915	75	TES validation samples	24	265804
260D	validation	49	FL1_TES	2022-03-04	FLO-FLG001	AJN852	MC-111915	75	TES validation samples	24	265804
279D	validation	30	FL1_TES	2022-03-04	FLO-FLG001	AJN852	MC-111915	75	TES validation samples	24	265804
365D	validation	52	FL1_TES	2022-03-04	FLO-FLG001	AJN852	MC-111915	75	TES validation samples	24	265804
145K	validation	60	FL1_TES	2022-03-04	FLO-FLG001	AJN852	MC-111915	75	TES validation samples	24	265804
3D7 (pos)	control	17	FL1_TES	2022-03-04	FLO-FLG001	AJN852	MC-111915	75	TES validation samples	24	265804
Dd2 (neg)	control	1	FL1_TES	2022-03-04	FLO-FLG001	AJN852	MC-111915	75	TES validation samples	24	265804
175K	validation	18	FL2_TES	2022-03-08	FLO-FLG001	AJO214	MC-111915	57	TES validation samples	12	82407
176K	validation	2	FL2_TES	2022-03-08	FLO-FLG001	AJO214	MC-111915	57	TES validation samples	12	82407
259K	validation	12	FL2_TES	2022-03-08	FLO-FLG001	AJO214	MC-111915	57	TES validation samples	12	82407
261K	validation	13	FL2_TES	2022-03-08	FLO-FLG001	AJO214	MC-111915	57	TES validation samples	12	82407
113R	validation	49	FL2_TES	2022-03-08	FLO-FLG001	AJO214	MC-111915	57	TES validation samples	12	82407
186R	validation	30	FL2_TES	2022-03-08	FLO-FLG001	AJO214	MC-111915	57	TES validation samples	12	82407
3D7 (pos)	control	52	FL2_TES	2022-03-08	FLO-FLG001	AJO214	MC-111915	57	TES validation samples	12	82407
Dd2 (neg)	control	60	FL2_TES	2022-03-08	FLO-FLG001	AJO214	MC-111915	57	TES validation samples	12	82407
338R	validation	17	FL3_TES	2022-03-09	FLO-FLG001	AFC286	MC-111915	81	TES validation samples	12	172199
355R	validation	1	FL3_TES	2022-03-09	FLO-FLG001	AFC286	MC-111915	81	TES validation samples	12	172199
110R	validation	18	FL3_TES	2022-03-09	FLO-FLG001	AFC286	MC-111915	81	TES validation samples	12	172199
3020M	validation	2	FL3_TES	2022-03-09	FLO-FLG001	AFC286	MC-111915	81	TES validation samples	12	172199
3033M	validation	12	FL3_TES	2022-03-09	FLO-FLG001	AFC286	MC-111915	81	TES validation samples	12	172199
3034M	validation	13	FL3_TES	2022-03-09	FLO-FLG001	AFC286	MC-111915	81	TES validation samples	12	172199
3D7 (pos)	control	49	FL3_TES	2022-03-09	FLO-FLG001	AFC286	MC-111915	81	TES validation samples	12	172199
Dd2 (neg)	control	52	FL3_TES	2022-03-09	FLO-FLG001	AFC286	MC-111915	81	TES validation samples	12	172199
384M	validation	60	FL4_TES	2022-03-10	FLO-FLG001	AHU572	MC-111915	77	TES validation samples	12	115237
469M	validation	17	FL4_TES	2022-03-10	FLO-FLG001	AHU572	MC-111915	77	TES validation samples	12	115237
63	validation	1	FL4_TES	2022-03-10	FLO-FLG001	AHU572	MC-111915	77	TES validation samples	12	115237
276	validation	18	FL4_TES	2022-03-10	FLO-FLG001	AHU572	MC-111915	77	TES validation samples	12	115237
1002	validation	2	FL4_TES	2022-03-10	FLO-FLG001	AHU572	MC-111915	77	TES validation samples	12	115237
A53	validation	12	FL4_TES	2022-03-10	FLO-FLG001	AHU572	MC-111915	77	TES validation samples	12	115237
3D7 (pos)	control	13	FL4_TES	2022-03-10	FLO-FLG001	AHU572	MC-111915	77	TES validation samples	12	115237
Dd2 (neg)	control	49	FL4_TES	2022-03-10	FLO-FLG001	AHU572	MC-111915	77	TES validation samples	12	115237
A413	validation	30	FL5_TES	2022-03-14	FLO-FLG001	AHU002	MC-111915	81	TES validation samples	12	64725
A529	validation	52	FL5_TES	2022-03-14	FLO-FLG001	AHU002	MC-111915	81	TES validation samples	12	64725
187E	validation	60	FL5_TES	2022-03-14	FLO-FLG001	AHU002	MC-111915	81	TES validation samples	12	64725
213E	validation	17	FL5_TES	2022-03-14	FLO-FLG001	AHU002	MC-111915	81	TES validation samples	12	64725
3D7 (pos)	control	1	FL5_TES	2022-03-14	FLO-FLG001	AHU002	MC-111915	81	TES validation samples	12	64725
Dd2 (neg)	control	18	FL5_TES	2022-03-14	FLO-FLG001	AHU002	MC-111915	81	TES validation samples	12	64725
469E	validation	2	FL6_TES	2022-03-15	FLO-FLG001	AHU047	MC-111915	83	TES validation samples	12	134585
430E	validation	12	FL6_TES	2022-03-15	FLO-FLG001	AHU047	MC-111915	83	TES validation samples	12	134585
23E	validation	13	FL6_TES	2022-03-15	FLO-FLG001	AHU047	MC-111915	83	TES validation samples	12	134585
154E	validation	49	FL6_TES	2022-03-15	FLO-FLG001	AHU047	MC-111915	83	TES validation samples	12	134585
3D7 (pos)	control	30	FL6_TES	2022-03-15	FLO-FLG001	AHU047	MC-111915	83	TES validation samples	12	134585
Dd2 (neg)	control	52	FL6_TES	2022-03-15	FLO-FLG001	AHU047	MC-111915	83	TES validation samples	12	134585

## Sheet: 4-k13 barcoding primer design
barcode_number	forward_pad	reverse_pad	k13_primer_forward	k13_primer_reverse	barcode_sequence	barcoding_primer_sequence_forward	barcoding_primer_sequence_reverse
bc01	GGTGCTG	TTAACCT	CTATGACGTATGATAGGGAATCTGG	CTGGGAACTAATAAAGATGGGCC	AAGAAAGTTGTCGGTGTCTTTGTG	GGTGCTGAAGAAAGTTGTCGGTGTCTTTGTGTTAACCTCTATGACGTATGATAGGGAATCTGG	GGTGCTGAAGAAAGTTGTCGGTGTCTTTGTGTTAACCTCTGGGAACTAATAAAGATGGGCC
bc02	GGTGCTG	TTAACCT	CTATGACGTATGATAGGGAATCTGG	CTGGGAACTAATAAAGATGGGCC	TCGATTCCGTTTGTAGTCGTCTGT	GGTGCTGTCGATTCCGTTTGTAGTCGTCTGTTTAACCTCTATGACGTATGATAGGGAATCTGG	GGTGCTGTCGATTCCGTTTGTAGTCGTCTGTTTAACCTCTGGGAACTAATAAAGATGGGCC
bc07	GGTGCTG	TTAACCT	CTATGACGTATGATAGGGAATCTGG	CTGGGAACTAATAAAGATGGGCC	GTGTTACCGTGGGAATGAATCCTT	GGTGCTGGTGTTACCGTGGGAATGAATCCTTTTAACCTCTATGACGTATGATAGGGAATCTGG	GGTGCTGGTGTTACCGTGGGAATGAATCCTTTTAACCTCTGGGAACTAATAAAGATGGGCC
bc09	GGTGCTG	TTAACCT	CTATGACGTATGATAGGGAATCTGG	CTGGGAACTAATAAAGATGGGCC	AACTAGGCACAGCGAGTCTTGGTT	GGTGCTGAACTAGGCACAGCGAGTCTTGGTTTTAACCTCTATGACGTATGATAGGGAATCTGG	GGTGCTGAACTAGGCACAGCGAGTCTTGGTTTTAACCTCTGGGAACTAATAAAGATGGGCC
bc10	GGTGCTG	TTAACCT	CTATGACGTATGATAGGGAATCTGG	CTGGGAACTAATAAAGATGGGCC	AAGCGTTGAAACCTTTGTCCTCTC	GGTGCTGAAGCGTTGAAACCTTTGTCCTCTCTTAACCTCTATGACGTATGATAGGGAATCTGG	GGTGCTGAAGCGTTGAAACCTTTGTCCTCTCTTAACCTCTGGGAACTAATAAAGATGGGCC

## Sheet: 5-barcode scoring table
run	barcode	barcode_read_count	unclassified_read_count	true_classified_read_count	total_classified_read_count	total_reads	guppy_version	norm_by_unclassified	norm_by_true_classified	unclassified_proportion_total_reads	norm_by_total_classified	barcode_score
FC1	barcode01	6098	166232	7973	39792	206024	5.0.16	0.0366837	0.764831	0.806857	0.153247	11.7208
FC1	barcode02	1267	166232	7973	39792	206024	5.0.16	0.00762188	0.158911	0.806857	0.0318406	0.505983
FC1	barcode07	109	166232	7973	39792	206024	5.0.16	0.00065571	0.0136711	0.806857	0.00273924	0.00374486
FC1	barcode09	137	166232	7973	39792	206024	5.0.16	0.000824149	0.017183	0.806857	0.0034429	0.00591594
FC1	barcode10	362	166232	7973	39792	206024	5.0.16	0.00217768	0.0454032	0.806857	0.00909731	0.0413047
FC2	barcode12	165	211215	2849	3058	214273	5.0.16	0.000781195	0.0579151	0.985728	0.0539568	0.312491
FC2	barcode13	159	211215	2849	3058	214273	5.0.16	0.000752787	0.0558091	0.985728	0.0519948	0.290178
FC2	barcode15	93	211215	2849	3058	214273	5.0.16	0.00044031	0.032643	0.985728	0.030412	0.0992741
FC2	barcode17	1872	211215	2849	3058	214273	5.0.16	0.00886301	0.657073	0.985728	0.612165	40.2237
FC2	barcode18	560	211215	2849	3058	214273	5.0.16	0.00265133	0.19656	0.985728	0.183126	3.59953
FC3	barcode20	259	176772	1478	176772	178362	5.0.16	0.00146516	0.175237	0.991086	0.00146516	0.0256751
FC3	barcode21	360	176772	1478	176772	178362	5.0.16	0.00203652	0.243572	0.991086	0.00203652	0.049604
FC3	barcode27	499	176772	1478	176772	178362	5.0.16	0.00282285	0.337618	0.991086	0.00282285	0.0953045
FC3	barcode28	135	176772	1478	176772	178362	5.0.16	0.000763696	0.0913396	0.991086	0.000763696	0.00697557
FC3	barcode29	225	176772	1478	176772	178362	5.0.16	0.00127283	0.152233	0.991086	0.00127283	0.0193766
FC4	barcode30	590	153054	1449	153054	154606	5.0.16	0.00385485	0.407177	0.989962	0.00385485	0.156961
FC4	barcode32	342	153054	1449	153054	154606	5.0.16	0.00223451	0.236025	0.989962	0.00223451	0.0527399
FC4	barcode34	106	153054	1449	153054	154606	5.0.16	0.000692566	0.0731539	0.989962	0.000692566	0.00506639
FC4	barcode38	125	153054	1449	153054	154606	5.0.16	0.000816705	0.0862664	0.989962	0.000816705	0.00704542
FC4	barcode39	286	153054	1449	153054	154606	5.0.16	0.00186862	0.197378	0.989962	0.00186862	0.0368824
FC5	barcode42	216	265845	2279	265845	268401	5.0.16	0.000812504	0.0947784	0.990477	0.000812504	0.00770078
FC5	barcode46	322	265845	2279	265845	268401	5.0.16	0.00121123	0.14129	0.990477	0.00121123	0.0171135
FC5	barcode47	331	265845	2279	265845	268401	5.0.16	0.00124509	0.145239	0.990477	0.00124509	0.0180835
FC5	barcode48	230	265845	2279	265845	268401	5.0.16	0.000865166	0.100921	0.990477	0.000865166	0.00873138
FC5	barcode49	1180	265845	2279	265845	268401	5.0.16	0.00443868	0.517771	0.990477	0.00443868	0.229822
FC6	barcode52	676	260752	1514	260752	262486	5.0.16	0.0025925	0.446499	0.993394	0.0025925	0.115755
FC6	barcode56	184	260752	1514	260752	262486	5.0.16	0.000705651	0.121532	0.993394	0.000705651	0.00857595
FC6	barcode60	654	260752	1514	260752	262486	5.0.16	0.00250813	0.431968	0.993394	0.00250813	0.108343

## Sheet: 6-mapping statistics
Set	Run	Sample Name	% GC	≥ 10X	≥ 30X	Median cov	Mean cov	Error rate
pacbio	FC2	3D7_pos_bc52	0.42	1	1	2819.0X	3246.3X	0.1239
pacbio	FC2	Dd2_neg_bc60	0.44	1	1	67.0X	73.4X	0.1539
pacbio	FC2	H038_bc02	0.42	1	1	756.0X	798.5X	0.1653
pacbio	FC2	H091_bc12	0.42	1	1	1972.0X	2157.6X	0.1416
pacbio	FC2	H478_bc13	0.41	1	1	726.0X	798.6X	0.1613
pacbio	FC2	U097_bc49	0.43	1	1	779.0X	823.2X	0.1955
pacbio	FC2	U400_bc30	0.43	1	1	446.0X	445.7X	0.2012
pacbio	FC2	U798_bc17	0.39	1	1	260.0X	278.9X	0.1541
pacbio	FC2	U937_bc01	0.4	1	1	302.0X	324.7X	0.1568
pacbio	FC2	U992_bc18	0.4	1	1	213.0X	246.1X	0.1456
pacbio	FC3	3D7_pos_bc49	0.42	1	1	2750.0X	3194.1X	0.1087
pacbio	FC3	5694_bc12	0.42	1	1	2435.0X	2702.1X	0.1602
pacbio	FC3	5701_bc17	0.4	1	1	709.0X	808.0X	0.1681
pacbio	FC3	5708_bc13	0.41	1	1	205.0X	237.9X	0.2276
pacbio	FC3	5795_bc18	0.41	1	1	542.0X	606.9X	0.1891
pacbio	FC3	5809_bc60	0.4	1	1	668.0X	842.0X	0.1734
pacbio	FC3	5812_bc01	0.4	1	1	1206.0X	1399.9X	0.159
pacbio	FC3	5817_bc02	0.42	1	1	876.0X	953.4X	0.1538
pacbio	FC3	Dd2_neg_bc30	0.43	1	0.413	27.0X	32.0X	0.1455
pacbio	FC3	U830_bc52	0.44	1	1	1107.0X	1163.1X	0.1619
pacbio	FC4	3D7_pos_bc12	0.41	1	1	2430.0X	2871.3X	0.1071
pacbio	FC4	5690_bc49	0.41	1	1	691.0X	744.7X	0.1557
pacbio	FC4	5718_bc01	0.42	1	1	398.0X	417.4X	0.1758
pacbio	FC4	5721_bc52	0.41	1	1	849.0X	893.4X	0.1461
pacbio	FC4	5761_bc30	0.44	1	1	3032.0X	3118.3X	0.1617
pacbio	FC4	5884_bc18	0.42	1	1	495.0X	516.8X	0.1241
pacbio	FC4	5881_bc60	0.43	1	1	469.0X	480.3X	0.1559
pacbio	FC4	5830_bc02	0.41	1	1	912.0X	940.6X	0.1609
pacbio	FC4	Dd2_neg_bc13	0.39	0.99	0.101	20.0X	22.5X	0.1496
pacbio	FC4	5802_bc17	0.42	1	1	1095.0X	1118.9X	0.1744
pacbio	FC5	25d_bc52	0.42	1	1	1363.0X	1411.6X	0.165
pacbio	FC5	26d_bc60	0.43	1	1	1810.0X	1895.4X	0.171
pacbio	FC5	27d_bc17	0.43	1	1	1817.0X	1902.5X	0.1699
pacbio	FC5	33d_bc01	0.39	1	1	2054.0X	2554.2X	0.1648
pacbio	FC5	3D7_pos_bc18	0.42	1	1	803.0X	910.1X	0.1161
pacbio	FC5	5776_bc12	0.42	1	1	1060.0X	1119.6X	0.1588
pacbio	FC5	5873_bc13	0.42	1	1	558.0X	576.7X	0.1765
pacbio	FC5	8d_bc49	0.42	1	1	446.0X	473.7X	0.1578
pacbio	FC5	9d_bc30	0.42	1	1	806.0X	862.0X	0.1779
pacbio	FC5	Dd2_neg_bc02	0.38	1	0.4	24.0X	29.1X	0.1774
pacbio	FL1	barcode01_U221	0.38	1	1	62.0X	75.3X	0.1714
pacbio	FL1	barcode02_7G8	0.29	1	1	111.0X	287.8X	0.1436
pacbio	FL1	barcode12_Dd2	0.26	0	0	0.0X	0.8X	0.0985
pacbio	FL1	barcode17_H368	0.32	0.322	0	6.0X	8.2X	0.1508
pacbio	FL1	barcode18_U414	0.39	1	0.984	65.0X	71.0X	0.1413
pacbio	FL2	3D7_pos_bc13	0.41	1	1	175.0X	203.8X	0.0987
pacbio	FL2	50d_bc18	0.41	1	1	118.0X	122.5X	0.173
pacbio	FL2	86d_bc02	0.42	1	1	186.0X	195.3X	0.1511
pacbio	FL2	89d_bc12	0.41	1	1	151.0X	160.3X	0.1788
pacbio	FL2	Dd2_neg_bc13	0.39	0.99	0.101	20.0X	22.5X	0.1496
pacbio	FL2	Dd2_neg_bc49	0.41	0	0	4.0X	4.0X	0.1159
TES	FL1	145K_bc60	0.42	1	1	2176.0X	2152.1X	0.1818
TES	FL1	260D_bc49	0.37	0	0	3.0X	3.6X	0.2352
TES	FL1	279D_bc30	0.41	1	1	401.0X	493.4X	0.1571
TES	FL1	365D_bc52	0.4	1	1	313.0X	356.4X	0.1646
TES	FL1	3D7_pos_bc17	0.36	1	1	2868.0X	4666.4X	0.1029
TES	FL1	3D_bc12	0.4	1	1	661.0X	763.7X	0.1853
TES	FL1	45D_bc13	0.4	1	0.992	88.0X	96.4X	0.1671
TES	FL1	Dd2_neg_bc01	0.4	0.076	0	7.0X	7.3X	0.1346
TES	FL2	113R_bc49	0.42	1	1	362.0X	369.4X	0.1857
TES	FL2	175K_bc18	0.41	1	1	468.0X	522.8X	0.1449
TES	FL2	176K_bc02	0.42	1	1	979.0X	1037.7X	0.1327
TES	FL2	186R_bc30	0.41	0.997	0.909	674.0X	678.7X	0.2052
TES	FL2	259K_bc12	0.39	1	1	443.0X	530.7X	0.1546
TES	FL2	261K_bc13	0.44	0	0	1.0X	1.0X	0.0924
TES	FL2	3D7_pos_bc52	0.35	1	1	1658.0X	2813.5X	0.1001
TES	FL2	Dd2_neg_bc60	0.38	0.228	0	7.0X	9.2X	0.1981
TES	FL3	110R_bc18	0.39	0.915	0.085	17.0X	20.0X	0.1455
TES	FL3	3020M_bc02	0.4	1	1	1481.0X	1573.3X	0.1551
TES	FL3	3033M_bc12	0.41	1	1	453.0X	469.9X	0.1785
TES	FL3	3034M_bc13	0.42	1	1	466.0X	505.8X	0.1586
TES	FL3	338R_bc17	0.42	1	1	1454.0X	1637.8X	0.1536
TES	FL3	355R_bc01	0.4	1	1	755.0X	832.1X	0.1757
TES	FL3	3D7_pos_bc49	0.36	1	1	3460.0X	5719.7X	0.11
TES	FL3	Dd2_neg_bc52	0.36	0.207	0	7.0X	7.8X	0.0937
TES	FL4	1002_bc02	0.36	0	0	5.0X	5.9X	0.0753
TES	FL4	276_bc18	0.44	0	0	3.0X	2.9X	0.0817
TES	FL4	384M_bc60	0.4	0.997	0	15.0X	17.1X	0.0727
TES	FL4	3D7_pos_bc13	0.36	1	1	3244.0X	5347.4X	0.0997
TES	FL4	469M_bc17	0.39	0	0	4.0X	3.6X	0.1096
TES	FL4	63_bc01	0.38	0.993	0	18.0X	20.0X	0.1251
TES	FL4	A53_bc12	0.42	0	0	2.0X	2.7X	0.0454
TES	FL4	Dd2_neg_bc49	0.38	0	0	6.0X	6.6X	0.1361
TES	FL5	187E_bc60	0.43	0.071	0	8.0X	8.1X	0.1189
TES	FL5	213E_bc17	0.4	0.747	0	11.0X	10.6X	0.1536
TES	FL5	3D7_pos_bc01	0.35	1	1	1822.0X	3157.9X	0.1198
TES	FL5	A413_bc30	0.38	0	0	4.0X	4.3X	0.0867
TES	FL5	A529_bc52	0.4	0	0	2.0X	2.4X	0.1206
TES	FL5	Dd2_neg_bc18	0.36	0	0	1.0X	1.4X	0.2165
TES	FL6	154E_bc49	0.42	0.659	0	13.0X	12.7X	0.1114
TES	FL6	23E_bc13	0.38	0.065	0	7.0X	7.2X	0.0941
TES	FL6	3D7_pos_bc30	0.36	1	1	5359.0X	8886.4X	0.11
TES	FL6	430E_bc12	0.38	0.471	0	9.0X	9.8X	0.1258
TES	FL6	469E_bc02	0.4	0.49	0	9.0X	9.5X	0.1025
TES	FL6	Dd2_neg_bc52	0.35	0.257	0	7.0X	7.8X	0.0937
valdom	FC1	3D7_pos_bc52	0.4	1	1	4847.0X	6196.3X	0.1198
valdom	FC1	Dd2_neg_bc60	0.44	1	1	59.0X	63.6X	0.1793
valdom	FC1	d69_bc17	0.37	1	1	1530.0X	2298.2X	0.1672
valdom	FC1	d74_bc01	0.43	1	1	3679.0X	3758.5X	0.1395
valdom	FC1	d79_bc18	0.4	1	1	784.0X	947.6X	0.1694
valdom	FC1	d81_bc02	0.42	1	1	3409.0X	3737.9X	0.1719
valdom	FC1	d84_bc12	0.43	1	1	6788.0X	7508.1X	0.2175
valdom	FC1	d85_bc13	0.4	1	1	429.0X	483.5X	0.1506
valdom	FC1	d87_bc49	0.41	1	1	304.0X	353.4X	0.1631
valdom	FC1	d88_bc30	0.4	1	1	2313.0X	2659.4X	0.1644
valdom	FC2	3D7_pos_bc52	0.39	1	1	5183.0X	6728.0X	0.1153
valdom	FC2	Dd2_neg_bc60	0.41	1	0.994	45.0X	50.0X	0.1636
valdom	FC2	d121_bc18	0.41	0.857	0	11.0X	12.4X	0.1653
valdom	FC2	d122_bc02	0.42	0.652	0	13.0X	13.6X	0.1204
valdom	FC2	d123_bc12	0.41	1	0	16.0X	19.7X	0.166
valdom	FC2	d124_bc13	0.39	1	1	111.0X	137.1X	0.1443
valdom	FC2	d125_bc49	0.4	1	1	238.0X	288.3X	0.1445
valdom	FC2	d126_bc30	0.42	1	0.013	22.0X	24.2X	0.1561
valdom	FC2	d90_bc17	0.4	1	1	11863.0X	15749.6X	0.1662
valdom	FC2	d94_bc01	0.42	1	1	2454.0X	2632.4X	0.1849
valdom	FC3	3D7_pos_bc52	0.4	1	1	10259.0X	13175.9X	0.1166
valdom	FC3	Dd2_neg_bc60	0.42	1	0.712	31.0X	35.7X	0.1157
valdom	FC3	d127_bc17	0.4	1	1	302.0X	361.3X	0.1068
valdom	FC3	d128_bc01	0.39	1	1	125.0X	150.4X	0.1178
valdom	FC3	d131_bc18	0.38	1	0	17.0X	18.2X	0.1128
valdom	FC3	d132_bc02	0.43	0.999	0	18.0X	19.1X	0.0824
valdom	FC3	d133_bc12	0.43	1	0.1	19.0X	23.4X	0.138
valdom	FC3	d135_bc13	0.37	1	1	72.0X	87.2X	0.1103
valdom	FC3	d136_bc49	0.39	1	1	1023.0X	1209.7X	0.1084
valdom	FC3	d137_bc30	0.37	0.914	0	12.0X	14.8X	0.1132
valdom	FC4	d139_bc17	0.41	1	1	62.0X	71.8X	0.1667
valdom	FC4	3D7_pos_bc52	0.39	1	1	4119.0X	5454.7X	0.1038
valdom	FC4	Dd2_neg_bc60	0.41	1	1	80.0X	89.0X	0.1743
valdom	FC4	5689_bc01	0.41	1	1	202.0X	228.9X	0.182
valdom	FC4	5700_bc18	0.39	1	1	1598.0X	2129.3X	0.1591
valdom	FC4	5722_bc02	0.41	1	1	10707.0X	11614.8X	0.1602
valdom	FC4	5725_bc12	0.41	1	1	331.0X	343.0X	0.1933
valdom	FC4	5756_bc49	0.43	1	1	2860.0X	2754.1X	0.2135
valdom	FC4	5766_bc13	0.41	1	1	249.0X	309.6X	0.2032
valdom	FC4	5797_bc30	0.38	1	1	3827.0X	5643.0X	0.168
valdom	FC5	3D7_pos_bc52	0.41	1	1	4881.0X	5720.1X	0.1114
valdom	FC5	Dd2_neg_bc60	0.41	1	0.348	28.0X	29.7X	0.187
valdom	FC5	5798_bc17	0.43	1	1	3835.0X	4072.5X	0.1629
valdom	FC5	5816_bc01	0.41	1	1	505.0X	614.2X	0.1654
valdom	FC5	5834_bc18	0.41	1	1	103.0X	120.0X	0.2204
valdom	FC5	5852_bc02	0.43	1	1	1586.0X	1726.3X	0.1931
valdom	FC5	5874_bc12	0.4	1	0.171	18.0X	22.7X	0.1413
valdom	FC5	5888_bc13	0.41	1	1	2059.0X	2182.9X	0.1452
valdom	FC5	5889_bc49	0.44	1	1	9003.0X	9284.6X	0.149
valdom	FC5	16-243_bc30	0.45	1	1	177.0X	187.5X	0.1871
valdom	FC6	3D7_pos_bc52	0.42	1	1	4511.0X	5201.6X	0.1087
valdom	FC6	Dd2_neg_bc30	0.42	1	0	18.0X	19.2X	0.1181
valdom	FC6	17-010_bc17	0.4	1	1	474.0X	515.0X	0.1202
valdom	FC6	17-025_bc01	0.43	1	0.532	30.0X	36.7X	0.1474
valdom	FC6	17-035_bc18	0.39	0.802	0	10.0X	12.3X	0.1256
valdom	FC6	17-038_bc02	0.4	1	0.238	24.0X	26.3X	0.1361
valdom	FC6	17-151_bc12	0.4	1	1	833.0X	929.6X	0.1678
valdom	FC6	17-164_bc13	0.42	1	1	1134.0X	1202.0X	0.1473
valdom	FC6	17-167B_bc49	0.4	1	1	132.0X	144.4X	0.1172
valdom	FC6	17-174_bc30	0.42	1	1	5330.0X	5439.7X	0.172
valdom	FC7	3D7_pos_bc52	0.42	1	1	4560.0X	5374.2X	0.1222
valdom	FC7	Dd2_neg_bc60	0.44	1	1	237.0X	252.7X	0.1813
valdom	FC7	17-175_bc17	0.41	1	1	675.0X	846.4X	0.173
valdom	FC7	17-177_bc01	0.42	1	1	3891.0X	4391.7X	0.1903
valdom	FC7	17-178_bc18	0.43	1	1	2649.0X	2795.8X	0.1952
valdom	FC7	17-182_bc02	0.39	1	1	2096.0X	2657.9X	0.2156
valdom	FC7	17-184_bc12	0.4	1	1	851.0X	1042.7X	0.1924
valdom	FC7	17-185_bc13	0.42	1	1	531.0X	594.8X	0.1753
valdom	FC7	17-186_bc49	0.4	1	1	2048.0X	2555.1X	0.1657
valdom	FC7	17-187_bc30	0.43	1	1	6961.0X	7940.9X	0.1969
valdom	FC8	3D7_pos_bc52	0.39	1	1	1019.0X	1304.1X	0.1036
valdom	FC8	Dd2_neg_bc60	0.43	1	0.194	27.0X	29.7X	0.1583
valdom	FC8	17-191_bc17	0.42	1	1	2126.0X	2303.1X	0.1372
valdom	FC8	17-194_bc01	0.4	1	1	2254.0X	2862.9X	0.1299
valdom	FC8	17-200_bc18	0.4	1	1	353.0X	413.0X	0.182
valdom	FC8	17-202_bc02	0.42	1	0.974	183.0X	180.7X	0.2158
valdom	FC8	17-205_bc13	0.43	1	1	2046.0X	2309.5X	0.1764
valdom	FC8	17-206_bc12	0.43	1	1	1073.0X	1136.7X	0.1729
valdom	FC8	3d_bc49	0.41	1	1	2331.0X	2726.0X	0.1668
valdom	FC8	d11_bc30	0.42	1	1	4024.0X	4885.6X	0.1737
valdom	FC9	3D7_pos_bc52	0.39	1	1	7166.0X	9561.7X	0.1156
valdom	FC9	Dd2_neg_bc60	0.41	1	0.994	59.0X	64.2X	0.1636
valdom	FC9	d15_bc17	0.44	1	1	405.0X	425.4X	0.226
valdom	FC9	d18_bc01	0.41	1	1	3645.0X	4546.2X	0.1816
valdom	FC9	d20_bc18	0.42	1	1	6948.0X	7932.9X	0.1983
valdom	FC9	d23_bc02	0.41	1	1	2626.0X	3185.1X	0.1996
valdom	FC9	d24_bc12	0.4	1	1	833.0X	969.1X	0.195
valdom	FC9	d29_bc13	0.41	1	0.435	29.0X	34.5X	0.1884
valdom	FC9	d34_bc49	0.44	1	1	4292.0X	4703.1X	0.2012
valdom	FC9	d35_bc30	0.42	1	1	1049.0X	1237.7X	0.1913
valdom	FL1	3D7_pos_bc49	0.4	1	1	967.0X	1186.3X	0.1206
valdom	FL1	Dd2_neg_bc30	0.34	0	0	3.0X	2.8X	0.1657
valdom	FL1	d37_bc17	0.43	1	1	138.0X	141.7X	0.1779
valdom	FL1	d38_bc01	0.41	1	1	334.0X	379.3X	0.1722
valdom	FL1	d42_bc18	0.41	1	1	385.0X	424.3X	0.1587
valdom	FL1	d47_bc02	0.4	1	1	1225.0X	1546.0X	0.1879
valdom	FL1	d48_bc12	0.38	1	1	973.0X	1153.2X	0.1957
valdom	FL1	d52_bc13	0.42	1	1	307.0X	329.9X	0.188
valdom	FL2	3D7_pos_bc18	0.4	1	1	848.0X	1055.0X	0.1196
valdom	FL2	Dd2_neg_bc02	0.4	0	0	1.0X	1.2X	0.1592
valdom	FL2	d55_bc52	0.43	1	0.994	57.0X	59.3X	0.1866
valdom	FL2	d57_bc60	0.41	1	1	362.0X	414.8X	0.1623
valdom	FL2	d58_bc17	0.41	1	1	618.0X	689.7X	0.1545
valdom	FL2	d66_bc01	0.41	1	1	1043.0X	1288.2X	0.1838
mr4	FC1	3D7_bc01	0.38	1	1	4769.0X	6890.2X	0.1265
mr4	FC1	FC27_bc02	0.37	1	1	1934.0X	2756.9X	0.1603
mr4	FC1	Dd2_bc12	0.39	0.357	0	9.0X	9.7X	0.1708
mr4	FC1	7G8_bc17	0.33	1	1	71.0X	131.4X	0.1645
mr4	FC1	HB3_bc18	0.37	1	1	692.0X	995.2X	0.1854
mr4	FC2	HB3_bc01	0.36	1	1	2180.0X	3391.0X	0.1696
mr4	FC2	Dd2_bc02	0.39	0.518	0	10.0X	11.0X	0.1462
mr4	FC2	7G8_bc12	0.32	1	1	120.0X	278.3X	0.1535
mr4	FC2	3D7_bc17	0.38	1	1	655.0X	932.5X	0.1167
mr4	FC2	FC27_bc18	0.37	1	1	173.0X	241.8X	0.1566
mr4	FL1	FC27_bc01	0.36	1	1	763.0X	1140.5X	0.1375
mr4	FL1	7G8_bc02	0.31	1	0.95	57.0X	114.9X	0.1508
mr4	FL1	3D7_bc12	0.36	1	1	392.0X	575.5X	0.1025
mr4	FL1	HB3_bc17	0.36	1	0.993	299.0X	433.9X	0.1651
mr4	FL1	Dd2_bc18	0.35	0	0	1.0X	1.1X	0.1318
mr4	FL2	Dd2_bc01	0.38	0.152	0	6.0X	6.9X	0.1537
mr4	FL2	3D7_bc02	0.35	1	1	172.0X	266.6X	0.1036
mr4	FL2	HB3_bc12	0.38	0.883	0.307	20.0X	23.5X	0.1629
mr4	FL2	FC27_bc17	0.29	0.298	0	3.0X	6.7X	0.1629
mr4	FL2	7G8_bc18	0.32	0.439	0	8.0X	12.8X	0.1566

## Sheet: 7-repeat typing
sample_set	run	sequencing_platform	sample	genbank_accession	filename	sequence	start_VDD	Stop_CLRH	HRP3	Ambiguit_check	Length_between_start_and_stop	total_length_of_repeats	exon_1	exon2_start	type1	type2	type3	type4	type5	type6	type7	type8	type9	type10	type11	type12	type13	type14	type30	type31
TES	FL1_TES	minion	3d	OP186488	3d_bc12 tig00000001 mapped translation.fasta	>3d_bc12_tig00000001_mapped_translation	VDD is present	CLRH is present	No HRP3	FALSE	266	266	1	1	3	11	2	0	1	3	9	1	0	2	0	1	0	0	0	0
TES	FL1_TES	minion	3d	OP186491	3 documents from 3d_bc12 - geneious - de novo Assembly.fasta	>3d_Contig_10_consensus_sequence_translation	VDD is present	CLRH is present	No HRP3	FALSE	266	266	1	1	3	11	2	0	1	3	9	1	0	2	0	1	0	0	0	0
TES	FL1_TES	minion	3d	OP186489	3 documents from 3d_bc12 - geneious - de novo Assembly.fasta	>3d_bc12_Contig_1_consensus_sequence_translation	VDD is present	CLRH is present	No HRP3	FALSE	266	266	1	1	3	11	2	0	1	3	9	1	0	2	0	1	0	0	0	0
TES	FL1_TES	minion	3d	OP186490	3 documents from 3d_bc12 - geneious - de novo Assembly.fasta	>3d_bc12_Contig_2_consensus_sequence_translation	VDD is present	CLRH is present	No HRP3	FALSE	266	269	1	1	3	11	2	1	1	3	9	1	0	2	0	1	0	0	0	0
TES	FL1_TES	minion	145K	OP186504	9 documents from 145K_bc60_pacbio - geneious - de novo Assembly.fasta	>145K_Contig_7_consensus_sequence_translation	VDD is present	CLRH is present	No HRP3	FALSE	237	229	1	1	3	11	2	1	1	3	6	1	0	0	0	1	0	0	0	0
TES	FL1_TES	minion	145K	OP186500	9 documents from 145K_bc60_pacbio - geneious - de novo Assembly.fasta	>145K_bc60_Contig_1_consensus_sequence_translation	VDD is present	CLRH is present	No HRP3	FALSE	237	237	1	1	3	11	2	0	1	3	6	1	0	1	0	1	0	0	0	0
TES	FL1_TES	minion	145K	OP186501	9 documents from 145K_bc60_pacbio - geneious - de novo Assembly.fasta	>145K_bc60_Contig_2_consensus_sequence_translation	VDD is present	CLRH is present	No HRP3	FALSE	264	264	1	1	7	8	2	1	1	2	9	0	0	1	0	1	0	1	0	0
TES	FL1_TES	minion	145K	OP186502	9 documents from 145K_bc60_pacbio - geneious - de novo Assembly.fasta	>145K_bc60_Contig_3_consensus_sequence_translation	VDD is present	CLRH is present	No HRP3	FALSE	245	245	1	1	3	11	1	1	2	3	5	1	0	2	0	1	0	0	0	0
TES	FL1_TES	minion	145K	OP186503	9 documents from 145K_bc60_pacbio - geneious - de novo Assembly.fasta	>145K_bc60_Contig_4_consensus_sequence_translation	VDD is present	No CLRH found	No HRP3	NA	0	249	1	1	2	12	2	0	1	3	8	1	0	1	0	1	0	0	0	0
TES	FL1_TES	minion	145K	OP186505	9 documents from 145K_bc60_pacbio - geneious - de novo Assembly.fasta	>145K_bc60_Contig_8_consensus_sequence_translation	VDD is present	CLRH is present	No HRP3	FALSE	237	237	1	1	2	12	1	1	1	4	6	1	0	1	0	1	0	0	0	0
TES	FL1_TES	minion	145K	OP186506	9 documents from 145K_bc60_pacbio - geneious - de novo Assembly.fasta	>145K_bc60_Contig_10_consensus_sequence_translation	VDD is present	CLRH is present	No HRP3	FALSE	249	249	1	1	2	12	2	0	1	3	8	1	0	1	0	1	0	0	0	0
TES	FL1_TES	minion	145K	OP186507	9 documents from 145K_bc60_pacbio - geneious - de novo Assembly.fasta	>145K_bc60_Contig_11_consensus_sequence_translation	VDD is present	CLRH is present	No HRP3	FALSE	255	255	1	1	4	10	1	0	2	6	5	2	0	1	0	1	0	0	0	0
TES	FL1_TES	minion	145K	OP186508	9 documents from 145K_bc60_pacbio - geneious - de novo Assembly.fasta	>145K_bc60_Contig_13_consensus_sequence_translation	VDD is present	CLRH is present	No HRP3	FALSE	266	266	1	1	3	11	2	0	1	3	9	1	0	2	0	1	0	0	0	0
TES	FL1_TES	minion	145K	OP186499	145K_bc60 tig00000001 mapped translation.fasta	>145K_bc60_tig00000001_mapped_translation	VDD is present	CLRH is present	No HRP3	FALSE	230	228	1	1	3	12	1	1	1	1	7	0	0	1	0	1	0	0	0	0
TES	FL1_TES	minion	279D	OP186497	2 documents from 279D_bc49 - geneious - de novo Assembly.fasta	>279D_bc49_Contig_1_consensus_sequence_translation	VDD is present	CLRH is present	No HRP3	FALSE	236	236	1	1	3	10	1	2	1	2	6	2	0	2	0	1	0	0	0	0
TES	FL1_TES	minion	279D	OP186498	2 documents from 279D_bc49 - geneious - de novo Assembly.fasta	>279D_bc49_Contig_2_consensus_sequence_translation2	VDD is present	CLRH is present	No HRP3	FALSE	276	276	1	1	3	15	1	0	1	6	5	1	0	1	0	1	0	0	0	0
TES	FL1_TES	minion	279D	OP186496	279D_bc30 tig00000001 mapped translation.fasta	>279D_bc30_tig00000001_mapped_translation	VDD is present	CLRH is present	No HRP3	FALSE	276	276	1	1	3	15	1	0	1	6	5	1	0	1	0	1	0	0	0	0
TES	FL1_TES	minion	3D7_positive_control	OP186493	3D7_pos tig00000001 translation.fasta	>3D7_pos_tig00000001_translation	VDD is present	CLRH is present	No HRP3	FALSE	266	266	1	1	3	11	2	0	1	3	9	1	0	2	0	1	0	0	0	0
TES	FL1_TES	minion	3D7_positive_control	OP186494	2 documents from 3D7_pos_bc17 - minimap2 - geneious - de novo Assembly.fasta	>3D7_pos_bc17_Contig_1_consensus_sequence_translation	VDD is present	CLRH is present	No HRP3	FALSE	245	245	1	1	3	11	1	1	2	3	5	1	0	2	0	1	0	0	0	0
TES	FL1_TES	minion	3D7_positive_control	OP186495	2 documents from 3D7_pos_bc17 - minimap2 - geneious - de novo Assembly.fasta	>3D7_pos_bc17_Contig_2_consensus_sequence_translation	VDD is present	CLRH is present	No HRP3	FALSE	245	245	1	1	3	11	1	1	2	3	5	1	0	2	0	1	0	0	0	0
TES	FL2_TES	minion	113R	OP186523	113R_bc49 tig00000001 mapped translation.fasta	>113R_bc49_tig00000001_mapped_translation	VDD is present	CLRH is present	No HRP3	FALSE	249	249	1	1	2	12	2	0	1	3	8	1	0	1	0	1	0	0	0	0
TES	FL2_TES	minion	113R	OP186525	3 documents from 113R_bc49 - geneious - de novo Assembly.fasta	>113R_Contig_1_consensus_sequence_translation	VDD is present	CLRH is present	No HRP3	FALSE	249	249	1	1	2	12	2	0	1	3	8	1	0	1	0	1	0	0	0	0
TES	FL2_TES	minion	113R	OP186526	3 documents from 113R_bc49 - geneious - de novo Assembly.fasta	>113R_Contig_2_consensus_sequence_translation	VDD is present	CLRH is present	No HRP3	FALSE	249	249	1	1	2	12	2	0	1	3	8	1	0	1	0	1	0	0	0	0
TES	FL2_TES	minion	113R	OP186527	3 documents from 113R_bc49 - geneious - de novo Assembly.fasta	>113R_Contig_5_consensus_sequence_translation	VDD is present	CLRH is present	No HRP3	FALSE	257	248	1	1	2	13	2	1	1	3	8	1	0	1	0	0	0	0	0	0
TES	FL2_TES	minion	175K	OP186518	3 documents from 175K_bc18 - geneious - de novo Assembly.fasta	>175K_Contig_1_consensus_sequence_translation	VDD is present	CLRH is present	No HRP3	FALSE	249	249	1	1	2	13	1	0	1	5	6	1	0	1	0	1	0	0	0	0
TES	FL2_TES	minion	175K	OP186519	3 documents from 175K_bc18 - geneious - de novo Assembly.fasta	>175K_Contig_2_consensus_sequence_translation	VDD is present	CLRH is present	No HRP3	FALSE	248	241	1	1	2	13	1	1	1	5	6	1	0	0	0	1	0	0	0	0
TES	FL2_TES	minion	175K	OP186520	3 documents from 175K_bc18 - geneious - de novo Assembly.fasta	>175K_Contig_4_consensus_sequence_translation	VDD is present	CLRH is present	No HRP3	FALSE	258	258	1	1	2	9	2	0	1	4	13	1	0	1	0	1	0	0	0	0
TES	FL2_TES	minion	175K	OP186517	175K_bc18 tig00000001 translation.fasta	>175K_bc18_tig00000001_translation	VDD is present	CLRH is present	No HRP3	FALSE	249	249	1	1	2	13	1	0	1	5	6	1	0	1	0	1	0	0	0	0
TES	FL2_TES	minion	176K	OP186509	176K_bc02 tig00000001 mapped translation.fasta	>176K_bc02_tig00000001_mapped_translation	VDD is present	CLRH is present	No HRP3	FALSE	237	237	1	1	4	10	1	1	1	3	7	1	0	1	0	1	0	0	0	0
TES	FL2_TES	minion	176K	OP186511	2 documents from 176K - geneious - de novo Assembly.fasta	>176K_Contig_1_consensus_sequence_translation	VDD is present	CLRH is present	No HRP3	FALSE	237	237	1	1	4	10	1	1	1	3	7	1	0	1	0	1	0	0	0	0
TES	FL2_TES	minion	176K	OP186512	2 documents from 176K - geneious - de novo Assembly.fasta	>176K_Contig_6_consensus_sequence_translation	VDD is present	CLRH is present	No HRP3	FALSE	246	246	1	1	4	11	1	1	1	3	7	1	0	1	0	1	0	0	0	0
TES	FL2_TES	minion	186R	OP186521	186R_bc30 tig00000001 mapped translation.fasta	>186R_bc30_tig00000001_translation	VDD is present	CLRH is present	No HRP3	FALSE	247	247	1	1	2	13	2	0	1	3	8	1	0	0	0	1	0	0	0	0
TES	FL2_TES	minion	186R	OP186522	186R Contig 1 consensus sequence translation.fasta	>186R_Contig_1_consensus_sequence_translation	VDD is present	CLRH is present	No HRP3	FALSE	247	247	1	1	2	13	2	0	1	3	8	1	0	0	0	1	0	0	0	0
TES	FL2_TES	minion	259K	OP186513	259K_bc12 tig00000001 mapped (reversed) translation.fasta	>t259K_bc12_ig00000001_mapped_(reversed)_translation	VDD is present	CLRH is present	No HRP3	FALSE	229	114	1	1	3	3	0	0	0	2	4	0	0	1	0	1	0	0	0	0
TES	FL2_TES	minion	259K	OP186514	3 documents from 259K - geneious - de novo Assembly.fasta	>259K_Contig_1_consensus_sequence_translation	VDD is present	CLRH is present	No HRP3	FALSE	212	212	1	1	2	10	2	0	1	2	4	1	0	2	0	1	0	0	0	0
TES	FL2_TES	minion	259K	OP186515	3 documents from 259K - geneious - de novo Assembly.fasta	>259K_Contig_2_consensus_sequence_translation	VDD is present	CLRH is present	No HRP3	FALSE	234	234	1	1	5	10	0	1	1	4	3	2	0	1	0	1	0	1	0	0
TES	FL2_TES	minion	259K	OP186516	3 documents from 259K - geneious - de novo Assembly.fasta	>259K_Contig_9_consensus_sequence_translation	VDD is present	CLRH is present	No HRP3	FALSE	228	228	1	1	4	10	1	0	1	4	5	1	0	1	0	1	0	0	0	0
TES	FL2_TES	minion	3D7_positive_control	OP186530	2 documents from 3D7_pos_bc52 - minimap2 - geneious - de novo Assembly.fasta	>3D7_pos_Contig_6_consensus_sequence_translation	VDD is present	CLRH is present	No HRP3	FALSE	245	245	1	1	3	11	1	1	2	3	5	1	0	2	0	1	0	0	0	0
TES	FL2_TES	minion	3D7_positive_control	OP186529	2 documents from 3D7_pos_bc52 - minimap2 - geneious - de novo Assembly.fasta	>3D7_pos_bc52_Contig_1_consensus_sequence_translation	VDD is present	CLRH is present	No HRP3	FALSE	245	245	1	1	3	11	1	1	2	3	5	1	0	2	0	1	0	0	0	0
TES	FL2_TES	minion	3D7_positive_control	OP186528	3D7_pos_bc52 tig00000001 translation.fasta	>3D7_pos_bc52_tig00000001_translation	VDD is present	CLRH is present	No HRP3	FALSE	245	245	1	1	3	11	1	1	2	3	5	1	0	2	0	1	0	0	0	0
TES	FL3_TES	minion	338R	OP186547	338R_bc17 tig00000001 mapped translation.fasta	>338R_bc17_tig00000001_mapped_translation	VDD is present	CLRH is present	No HRP3	FALSE	263	263	1	1	3	12	3	0	0	4	7	0	0	2	0	1	0	0	0	0
TES	FL3_TES	minion	338R	OP186549	4 documents from 338R - geneious - de novo Assembly.fasta	>338R_Contig_1_consensus_sequence_translation	VDD is present	CLRH is present	No HRP3	FALSE	263	263	1	1	3	12	3	0	0	4	7	0	0	2	0	1	0	0	0	0
TES	FL3_TES	minion	338R	OP186550	4 documents from 338R - geneious - de novo Assembly.fasta	>338R_Contig_3_consensus_sequence_translation	VDD is present	CLRH is present	No HRP3	FALSE	263	263	1	1	3	12	3	0	0	4	7	0	0	2	0	1	0	0	0	0
TES	FL3_TES	minion	338R	OP186551	4 documents from 338R - geneious - de novo Assembly.fasta	>338R_Contig_6_consensus_sequence	VDD is present	CLRH is present	No HRP3	FALSE	263	263	1	1	3	12	3	0	0	4	7	0	0	2	0	1	0	0	0	0
TES	FL3_TES	minion	338R	OP186552	4 documents from 338R - geneious - de novo Assembly.fasta	>338R_Contig_7_consensus_sequence_translation	VDD is present	CLRH is present	No HRP3	FALSE	263	263	1	1	3	12	3	0	0	4	7	0	0	2	0	1	0	0	0	0
TES	FL3_TES	minion	355R	OP186533	2 documents from 355R - geneious - de novo Assembly.fasta	>355R_Contig_1_consensus_sequence_translation	VDD is present	CLRH is present	No HRP3	FALSE	261	261	1	1	3	11	2	0	1	2	9	1	0	1	0	1	2	0	0	0
TES	FL3_TES	minion	355R	OP186534	2 documents from 355R - geneious - de novo Assembly.fasta	>355R_Contig_7_consensus_sequence_translation	VDD is present	CLRH is present	No HRP3	FALSE	261	261	1	1	3	11	2	0	1	2	9	1	0	1	0	1	2	0	0	0
TES	FL3_TES	minion	355R	OP186532	355R_bc01 tig00000001 mapped translation.fasta	>355R_bc01_tig00000001_mapped_translation	VDD is present	CLRH is present	No HRP3	FALSE	261	261	1	1	3	11	2	0	1	2	9	1	0	1	0	1	2	0	0	0
TES	FL3_TES	minion	3020M	OP186535	3020M_bc02 tig00000001 translation.fasta	>3020M_bc02_tig00000001_translation	VDD is present	CLRH is present	No HRP3	FALSE	216	216	1	1	4	10	1	0	1	1	6	1	0	1	0	1	0	0	0	0
TES	FL3_TES	minion	3020M	OP186536	4 documents from 3020M - geneious - de novo Assembly.fasta	>3020M_Contig_1_consensus_sequence_translation	VDD is present	CLRH is present	No HRP3	FALSE	216	216	1	1	4	10	1	0	1	1	6	1	0	1	0	1	0	0	0	0
TES	FL3_TES	minion	3020M	OP186537	4 documents from 3020M - geneious - de novo Assembly.fasta	>3020M_Contig_3_consensus_sequence_translation	VDD is present	CLRH is present	No HRP3	FALSE	216	216	1	1	4	10	1	0	1	1	6	1	0	1	0	1	0	0	0	0
TES	FL3_TES	minion	3020M	OP186538	4 documents from 3020M - geneious - de novo Assembly.fasta	>3020M_Contig_6_consensus_sequence_translation	VDD is present	CLRH is present	No HRP3	FALSE	216	216	1	1	4	10	1	0	1	1	6	1	0	1	0	1	0	0	0	0
TES	FL3_TES	minion	3020M	OP186539	4 documents from 3020M - geneious - de novo Assembly.fasta	>3020M_Contig_11_consensus_sequence_translation	VDD is present	CLRH is present	No HRP3	FALSE	216	216	1	1	4	10	1	0	1	1	6	1	0	1	0	1	0	0	0	0
TES	FL3_TES	minion	3033M	OP186541	3033M_bc12 tig00000001 mapped translation.fasta	>3033M_bc12_tig00000001_mapped_translation	VDD is present	CLRH is present	No HRP3	FALSE	246	246	1	1	3	11	3	0	1	2	6	1	0	1	0	1	1	0	0	0
TES	FL3_TES	minion	3033M	OP186542	2 documents from 3033M - geneious - de novo Assembly.fasta	>3033M_Contig_1_consensus_sequence_translation	VDD is present	CLRH is present	No HRP3	FALSE	246	246	1	1	3	11	3	0	1	2	6	1	0	1	0	1	1	0	0	0
TES	FL3_TES	minion	3033M	OP186543	2 documents from 3033M - geneious - de novo Assembly.fasta	>3033M_Contig_2_consensus_sequence_translation	VDD is present	CLRH is present	No HRP3	FALSE	246	246	1	1	3	11	3	0	1	2	6	1	0	1	0	1	1	0	0	0
TES	FL3_TES	minion	3034M	OP186544	3034M tig00000001 (reversed) translation.fasta	>3034M_tig00000001_(reversed)_translation	VDD is present	CLRH is present	No HRP3	FALSE	266	266	1	1	4	13	1	0	1	3	6	1	0	2	0	1	0	0	0	0
TES	FL3_TES	minion	3034M	OP186545	2 documents from 3034M - geneious - de novo Assembly.fasta	>3034M_Contig_1_consensus_sequence_translation	VDD is present	CLRH is present	No HRP3	FALSE	266	266	1	1	4	13	1	0	1	3	6	1	0	2	0	1	0	0	0	0
TES	FL3_TES	minion	3034M	OP186546	2 documents from 3034M - geneious - de novo Assembly.fasta	>3034M_Contig_5_consensus_sequence_translation	VDD is present	CLRH is present	No HRP3	TRUE	266	257	1	1	4	12	1	2	1	3	6	0	0	2	0	1	0	0	0	0
TES	FL3_TES	minion	3D7_positive_control	OP186554	3D7_pos tig00000001 translation.fasta	>3D7_pos_tig00000001_translation	VDD is present	CLRH is present	No HRP3	FALSE	245	245	1	1	3	11	1	1	2	3	5	1	0	2	0	1	0	0	0	0
TES	FL3_TES	minion	3D7_positive_control	OP186555	3 documents from 3D7_pos_bc49 - minimap2 - geneious - de novo Assembly.fasta	>3D7_pos_Contig_1_consensus_sequence_translation	VDD is present	CLRH is present	No HRP3	FALSE	245	245	1	1	3	11	1	1	2	3	5	1	0	2	0	1	0	0	0	0
TES	FL3_TES	minion	3D7_positive_control	OP186556	3 documents from 3D7_pos_bc49 - minimap2 - geneious - de novo Assembly.fasta	>3D7_pos_Contig_2_consensus_sequence_translation	VDD is present	CLRH is present	No HRP3	FALSE	245	245	1	1	3	11	1	1	2	3	5	1	0	2	0	1	0	0	0	0
TES	FL3_TES	minion	3D7_positive_control	OP186557	3 documents from 3D7_pos_bc49 - minimap2 - geneious - de novo Assembly.fasta	>3D7_pos_Contig_3_consensus_sequence_translation	VDD is present	CLRH is present	No HRP3	FALSE	245	245	1	1	3	11	1	1	2	3	5	1	0	2	0	1	0	0	0	0
TES	FL4_TES	minion	3D7_positive_control	OP186558	3D7_pos tig00000001 mapped translation.fasta	>3D7_pos_tig00000001_mapped_translation	VDD is present	CLRH is present	No HRP3	FALSE	245	245	1	1	3	11	1	1	2	3	5	1	0	2	0	1	0	0	0	0
TES	FL5_TES	minion	3D7_positive_control	OP186559	3D7_pos_bc01 tig00000001 mapped translation.fasta	>3D7_pos_bc01_tig00000001_mapped_translation	VDD is present	CLRH is present	No HRP3	FALSE	245	245	1	1	3	11	1	1	2	3	5	1	0	2	0	1	0	0	0	0
TES	FL6_TES	minion	3D7_positive_control	OP186560	3D7_pos tig00000001 mapped translation.fasta	>3D7_pos_tig00000001_mapped_translation	VDD is present	CLRH is present	No HRP3	FALSE	245	245	1	1	3	11	1	1	2	3	5	1	0	2	0	1	0	0	0	0
pacbio	FC2_pacval	minion	3D7_positive_control	OP186749	3D7_pos_bc52.fasta	>3D7_pos_bc52_Contig_2_consensus_sequence_translation	VDD is present	CLRH is present	No HRP3	FALSE	245	245	1	1	3	11	1	1	2	3	5	1	0	2	0	1	0	0	0	0
pacbio	FC2_pacval	minion	3D7_positive_control	OP186748	3D7_pos_bc52.fasta	>3D7_pos_bc52_canu	VDD is present	CLRH is present	No HRP3	FALSE	245	245	0	1	3	11	1	1	2	3	5	1	0	2	0	1	0	0	0	0
pacbio	FC2_pacval	minion	H038	OP186730	H038_bc02.fasta	>H038_tig00000001_mapped_translation	VDD is present	CLRH is present	No HRP3	FALSE	236	227	1	1	2	12	1	2	1	2	4	1	0	2	0	1	0	0	0	0
pacbio	FC2_pacval	minion	H038	OP186731	H038_bc02.fasta	>H038_bc02_Contig_1_consensus_sequence_translation	VDD is present	CLRH is present	No HRP3	FALSE	242	242	1	1	2	13	1	0	1	3	5	1	0	2	0	1	0	0	0	0
pacbio	FC2_pacval	minion	H038	OP186732	H038_bc02.fasta	>H038_bc02_Contig_3_consensus_sequence_translation	VDD is present	CLRH is present	No HRP3	FALSE	242	242	1	1	2	13	1	0	1	3	5	1	0	2	0	1	0	0	0	0
pacbio	FC2_pacval	minion	H038	OP186733	H038_bc02.fasta	>H038_bc02_Contig_5_consensus_sequence_translation	VDD is present	CLRH is present	No HRP3	FALSE	242	242	1	1	2	13	1	0	1	3	5	1	0	2	0	1	0	0	0	0
pacbio	FC2_pacval	minion	H091	OP186734	H091_bc12.fasta	>H091_tig00000001_mapped_(reversed)_translation	VDD is present	CLRH is present	No HRP3	FALSE	245	245	1	1	2	11	2	0	1	3	7	1	0	2	0	1	0	0	0	0
pacbio	FC2_pacval	minion	H091	OP186735	H091_bc12.fasta	>H091_bc12_Contig_1_consensus_sequence_translation	VDD is present	CLRH is present	No HRP3	FALSE	245	245	1	1	2	11	2	0	1	3	7	1	0	2	0	1	0	0	0	0
pacbio	FC2_pacval	minion	H091	OP186736	H091_bc12.fasta	>H091_bc12_Contig_2_consensus_sequence_translation	VDD is present	CLRH is present	No HRP3	FALSE	245	242	1	1	2	11	2	1	1	3	7	0	0	2	0	1	0	0	0	0
pacbio	FC2_pacval	minion	H091	OP186737	H091_bc12.fasta	>H091_bc12_Contig_3_consensus_sequence_translation	VDD is present	CLRH is present	No HRP3	FALSE	245	245	1	1	2	11	2	0	1	3	7	1	0	2	0	1	0	0	0	0
pacbio	FC2_pacval	minion	H091	OP186738	H091_bc12.fasta	>H091_bc12_Contig_6_consensus_sequence_translation	VDD is present	CLRH is present	No HRP3	FALSE	246	246	1	1	2	14	1	0	0	3	6	1	0	1	0	1	0	1	0	0
pacbio	FC2_pacval	minion	H478	OP186739	H478_bc13.fasta	>H478_bc13_Contig_1_consensus_sequence_translation	VDD is present	CLRH is present	No HRP3	FALSE	246	246	1	1	2	14	1	0	0	3	6	1	0	1	0	1	0	1	0	0
pacbio	FC2_pacval	minion	H478	OP186740	H478_bc13.fasta	>H478_bc13_Contig_2_consensus_sequence_translation	VDD is present	CLRH is present	No HRP3	FALSE	246	246	1	1	2	14	1	0	0	3	6	1	0	1	0	1	0	1	0	0
pacbio	FC2_pacval	minion	U097	OP186745	3 documents from U097 - geneious - de novo Assembly.fasta	>U097_Contig_1_consensus_sequence_translation	VDD is present	CLRH is present	No HRP3	FALSE	263	263	1	1	1	14	1	1	1	5	5	2	0	2	0	1	0	0	0	0
pacbio	FC2_pacval	minion	U097	OP186746	U097_bc49.fasta	>U097_bc49_Contig_2_consensus_sequence_translation	VDD is present	CLRH is present	No HRP3	FALSE	263	263	1	1	1	14	1	1	1	5	5	2	0	2	0	1	0	0	0	0
pacbio	FC2_pacval	minion	U097	OP186747	U097_bc49.fasta	>U097_bc49_Contig_4_consensus_sequence_translation	VDD is present	CLRH is present	No HRP3	FALSE	263	263	1	1	1	14	1	1	1	5	5	2	0	2	0	1	0	0	0	0
pacbio	FC2_pacval	minion	U400	OP186742	U400_bc30.fasta	>U400_bc30_Contig_1_consensus_sequence_translation	VDD is present	CLRH is present	No HRP3	FALSE	246	246	1	1	2	11	2	0	1	3	9	1	0	1	0	1	0	0	0	0
pacbio	FC2_pacval	minion	U400	OP186743	U400_bc30.fasta	>U400_bc30_Contig_2_consensus_sequence_translation	VDD is present	CLRH is present	No HRP3	FALSE	245	245	1	1	3	11	1	1	2	3	5	1	0	2	0	1	0	0	0	0
pacbio	FC2_pacval	minion	U400	OP186744	U400_bc30.fasta	>U400_bc30_Contig_3_consensus_sequence_translation	VDD is present	CLRH is present	No HRP3	FALSE	246	246	1	1	2	14	1	0	0	3	6	1	0	1	0	1	0	1	0	0
pacbio	FC3_pacval	minion	3D7_positive_control	OP186773	3D7_pos_bc49.fasta	>3D7_pos_bc49_Contig_1_consensus_sequence_translation	VDD is present	CLRH is present	No HRP3	FALSE	245	245	1	1	3	11	1	1	2	3	5	1	0	2	0	1	0	0	0	0
pacbio	FC3_pacval	minion	3D7_positive_control	OP186774	3D7_pos_bc49.fasta	>3D7_pos_bc49_Contig_3_consensus_sequence_translation	VDD is present	CLRH is present	No HRP3	FALSE	245	245	1	1	3	11	1	1	2	3	5	1	0	2	0	1	0	0	0	0
pacbio	FC3_pacval	minion	3D7_positive_control	OP186772	3D7_pos_bc49.fasta	>3D7_pos_bc49_tig00000001_translation	VDD is present	CLRH is present	No HRP3	FALSE	245	245	1	1	3	11	1	1	2	3	5	1	0	2	0	1	0	0	0	0
pacbio	FC3_pacval	minion	5694	OP186759	5694_bc12.fasta	>5694_tig00000002_mapped_seq_1_translation	VDD is present	CLRH is present	No HRP3	FALSE	251	251	1	1	3	14	1	0	0	4	4	1	0	2	0	1	0	0	0	0
pacbio	FC3_pacval	minion	5694	OP1867560	5694_bc12.fasta	>5694_bc12_Contig_1_consensus_sequence_translation	VDD is present	CLRH is present	No HRP3	FALSE	251	251	1	1	3	14	1	0	0	4	4	1	0	2	0	1	0	0	0	0
pacbio	FC3_pacval	minion	5694	OP1867562	5694_bc12.fasta	>5694_bc12_Contig_6_consensus_sequence_translation	VDD is present	CLRH is present	No HRP3	FALSE	251	251	1	1	3	14	1	0	0	4	4	1	0	2	0	1	0	0	0	0
pacbio	FC3_pacval	minion	5694	OP1867563	5694_bc12.fasta	>5694_bc12_Contig_8_consensus_sequence_translation	VDD is present	CLRH is present	No HRP3	FALSE	266	266	1	1	6	11	1	0	1	2	7	1	0	2	0	1	0	0	0	0
pacbio	FC3_pacval	minion	5701	OP186764	5701_bc17 tig00000001 mapped translation.fasta	>5701_bc17_tig00000001_mapped_translation	VDD is present	CLRH is present	No HRP3	FALSE	260	251	1	1	3	13	0	4	0	1	9	0	0	2	0	1	0	0	0	0
pacbio	FC3_pacval	minion	5701	OP186765	5701_bc17.fasta	>5701_bc17_Contig_1_consensus_sequence_translation	VDD is present	CLRH is present	No HRP3	FALSE	245	245	1	1	3	11	1	1	2	3	5	1	0	2	0	1	0	0	0	0
pacbio	FC3_pacval	minion	5701	OP186766	5701_bc17.fasta	>5701_bc17_Contig_2_consensus_sequence_translation	VDD is present	CLRH is present	No HRP3	FALSE	247	247	1	1	3	12	2	0	1	2	8	1	0	0	0	1	1	0	0	0
pacbio	FC3_pacval	minion	5701	OP186767	5701_bc17.fasta	>5701_bc17_Contig_3_consensus_sequence_translation	VDD is present	CLRH is present	No HRP3	FALSE	260	260	1	1	3	11	2	0	1	3	8	1	0	2	0	1	0	0	0	0
pacbio	FC3_pacval	minion	5795	OP186768	5795_bc18 tig00000001 mapped translation.fasta	>5795_bc18_tig00000001_mapped_translation	VDD is present	CLRH is present	No HRP3	FALSE	252	248	1	1	3	14	1	1	0	2	6	0	0	2	0	1	0	0	0	0
pacbio	FC3_pacval	minion	5795	OP186769	5795_bc18.fasta	>5795_bc18_Contig_1_consensus_sequence_translation	VDD is present	CLRH is present	No HRP3	FALSE	245	245	1	1	3	11	1	1	2	3	5	1	0	2	0	1	0	0	0	0
pacbio	FC3_pacval	minion	5795	OP186770	5795_bc18.fasta	>5795_bc18_Contig_2_consensus_sequence_translation	VDD is present	CLRH is present	No HRP3	FALSE	272	272	1	1	4	12	2	0	0	3	7	1	0	2	0	1	0	1	0	0
pacbio	FC3_pacval	minion	5795	OP186771	5795_bc18.fasta	>5795_bc18_Contig_3_consensus_sequence_translation	VDD is present	CLRH is present	No HRP3	FALSE	272	272	0	1	4	12	2	0	0	3	7	1	0	2	0	1	0	1	0	0
pacbio	FC3_pacval	minion	5809	OP186779	5809_bc60.fasta	>5809_bc60_Contig_1_consensus_sequence_translation	VDD is present	CLRH is present	No HRP3	FALSE	266	266	1	1	6	11	1	0	1	2	7	1	0	2	0	1	0	0	0	0
pacbio	FC3_pacval	minion	5809	OP186780	5809_bc60.fasta	>5809_bc60_Contig_2_consensus_sequence_translation	VDD is present	CLRH is present	No HRP3	FALSE	266	266	1	1	6	11	1	0	1	2	7	1	0	2	0	1	0	0	0	0
pacbio	FC3_pacval	minion	5809	OP186781	5809_bc60.fasta	>5809_bc60_Contig_3_consensus_sequence_translation	VDD is present	CLRH is present	No HRP3	FALSE	266	266	1	1	6	11	1	0	1	2	7	1	0	2	0	1	0	0	0	0
pacbio	FC3_pacval	minion	5809	OP186778	5809_bc60 tig00000001 mapped (reversed) translation.fasta	>5809_bc60_tig00000001_mapped_(reversed)_translation	VDD is present	CLRH is present	No HRP3	FALSE	266	266	1	1	6	11	1	0	1	2	7	1	0	2	0	1	0	0	0	0
pacbio	FC3_pacval	minion	5812	OP186750	5812_bc01.fasta	>5812_bc01_Contig_1_consensus_sequence_translation	VDD is present	CLRH is present	No HRP3	FALSE	255	255	1	1	4	13	1	0	1	3	6	1	0	1	0	1	0	0	0	0
pacbio	FC3_pacval	minion	5812	OP186751	5812_bc01.fasta	>5812_bc01_Contig_2_consensus_sequence_translation	VDD is present	CLRH is present	No HRP3	FALSE	245	245	1	1	3	11	1	1	2	3	5	1	0	2	0	1	0	0	0	0
pacbio	FC3_pacval	minion	5812	OP186752	5812_bc01.fasta	>5812_bc01_Contig_3_consensus_sequence_translation	VDD is present	CLRH is present	No HRP3	FALSE	255	255	1	1	4	13	1	0	1	3	6	1	0	1	0	1	0	0	0	0
pacbio	FC3_pacval	minion	5812	OP186753	5812_bc01.fasta	>5812_bc01_Contig_4_consensus_sequence_translation	VDD is present	CLRH is present	No HRP3	FALSE	266	266	1	1	6	11	1	0	1	2	7	1	0	2	0	1	0	0	0	0
pacbio	FC3_pacval	minion	5817	OP186755	5817_bc02.fasta	>5817_bc02_Contig_1_consensus_sequence_translation	VDD is present	CLRH is present	No HRP3	FALSE	241	241	1	1	2	15	1	0	0	2	4	1	0	0	0	1	0	2	1	0
pacbio	FC3_pacval	minion	5817	OP186756	5817_bc02.fasta	>5817_bc02_Contig_2_consensus_sequence_translation	VDD is present	CLRH is present	No HRP3	FALSE	241	241	1	1	2	15	1	0	0	2	4	1	0	0	0	1	0	2	1	0
pacbio	FC3_pacval	minion	5817	OP186757	5817_bc02.fasta	>5817_bc02_Contig_3_consensus_sequence_translation	VDD is present	CLRH is present	No HRP3	FALSE	245	245	0	1	3	11	1	1	2	3	5	1	0	2	0	1	0	0	0	0
pacbio	FC3_pacval	minion	5817	OP186758	5817_bc02.fasta	>5817_bc02_Contig_5_consensus_sequence_translation	VDD is present	CLRH is present	No HRP3	FALSE	266	266	1	1	6	11	1	0	1	2	7	1	0	2	0	1	0	0	0	0
pacbio	FC3_pacval	minion	5817	OP186754	5817_bc02 tig00000001 mapped translation.fasta	>5817_bc02_tig00000001_mapped_translation	VDD is present	CLRH is present	No HRP3	FALSE	241	241	1	1	2	15	1	0	0	2	4	1	0	0	0	1	0	2	1	0
pacbio	FC3_pacval	minion	U830	OP186776	U830_bc52.fasta	>U830_bc52_Contig_1_consensus_sequence_translation	VDD is present	CLRH is present	No HRP3	FALSE	236	236	1	1	1	12	0	2	0	3	8	2	0	2	0	1	0	0	0	0
pacbio	FC3_pacval	minion	U830	OP186777	U830_bc52.fasta	>U830_bc52_Contig_2_consensus_sequence_translation	VDD is present	CLRH is present	No HRP3	FALSE	236	236	1	1	1	12	0	2	0	3	8	2	0	2	0	1	0	0	0	0
pacbio	FC3_pacval	minion	U830	OP186775	U830_bc52 tig00000001 mapped (reversed) translation.fasta	>U830_bc52_tig00000001_mapped_(reversed)_translation	VDD is present	CLRH is present	No HRP3	FALSE	236	236	1	1	1	12	0	2	0	3	8	2	0	2	0	1	0	0	0	0
pacbio	FC4_pacval	minion	3D7_positive_control	OP186792	3D7_pos_bc12.fasta	>3D7_pos_bc12_tig00000001_translation	VDD is present	CLRH is present	No HRP3	FALSE	245	245	1	1	3	11	1	1	2	3	5	1	0	2	0	1	0	0	0	0
pacbio	FC4_pacval	minion	5690	OP186808	5690_bc49 tig00000001 mapped translation.fasta	>5690_bc49_tig00000001_mapped_translation	VDD is present	CLRH is present	No HRP3	FALSE	248	242	1	1	3	13	1	0	0	3	5	1	0	2	0	1	0	0	0	0
pacbio	FC4_pacval	minion	5690	OP186809	5690_bc49.fasta	>5690_bc49_Contig_1_consensus_sequence_translation	VDD is present	CLRH is present	No HRP3	FALSE	254	254	1	1	3	15	1	0	0	4	3	1	0	2	0	1	0	0	0	0
pacbio	FC4_pacval	minion	5690	OP186810	5690_bc49.fasta	>5690_bc49_Contig_2_consensus_sequence_translation	VDD is present	CLRH is present	No HRP3	FALSE	246	246	1	1	5	10	1	1	1	3	7	1	0	1	0	1	0	0	0	0
pacbio	FC4_pacval	minion	5690	OP186811	5690_bc49.fasta	>5690_bc49_Contig_3_consensus_sequence_translation	VDD is present	CLRH is present	No HRP3	FALSE	254	254	0	1	3	15	1	0	0	4	3	1	0	2	0	1	0	0	0	0
pacbio	FC4_pacval	minion	5718	OP186782	5718_bc01 tig00000001 mapped translation.fasta	>5718_bc01_tig00000001_mapped_translation	VDD is present	CLRH is present	No HRP3	FALSE	243	243	1	1	3	12	1	0	1	3	7	1	0	1	0	1	0	0	0	0
pacbio	FC4_pacval	minion	5718	OP186786	6 documents from extraction_folder.fasta	>5718_Contig_6_consensus_sequence_translation	VDD is present	CLRH is present	No HRP3	FALSE	254	254	1	1	3	15	1	0	0	4	3	1	0	2	0	1	0	0	0	0
pacbio	FC4_pacval	minion	5718	OP186787	6 documents from extraction_folder.fasta	>5718_Contig_7_consensus_sequence_translation	VDD is present	CLRH is present	No HRP3	FALSE	240	240	1	1	3	11	1	0	1	5	5	2	0	1	0	1	0	0	0	0
pacbio	FC4_pacval	minion	5718	OP186783	6 documents from extraction_folder.fasta	>5718_bc01_Contig_1_consensus_sequence_translation	VDD is present	CLRH is present	No HRP3	FALSE	245	245	1	1	3	11	1	1	2	3	5	1	0	2	0	1	0	0	0	0
pacbio	FC4_pacval	minion	5718	OP186785	6 documents from extraction_folder.fasta	>5718_bc01_Contig_3_consensus_sequence_translation	VDD is present	CLRH is present	No HRP3	FALSE	246	246	1	1	5	10	1	1	1	3	7	1	0	1	0	1	0	0	0	0
pacbio	FC4_pacval	minion	5718	OP186780	6 documents from extraction_folder.fasta	>5718_bc01_Contig_2_consensus_sequence_translation	VDD is present	CLRH is present	No HRP3	FALSE	254	254	1	1	3	15	1	0	0	4	3	1	0	2	0	1	0	0	0	0
pacbio	FC4_pacval	minion	5721	OP186812	5721 tig00000001 mapped (reversed) translation.fasta	>5721_tig00000001_mapped_(reversed)_translation	VDD is present	CLRH is present	No HRP3	FALSE	259	254	1	1	3	12	1	2	1	2	7	1	0	2	0	1	0	0	0	0
pacbio	FC4_pacval	minion	5721	OP186813	5721_bc52.fasta	>5721_bc52_Contig_1_consensus_sequence_translation	VDD is present	CLRH is present	No HRP3	FALSE	266	266	1	1	2	12	2	0	1	4	8	1	0	2	0	1	0	0	0	0
pacbio	FC4_pacval	minion	5721	OP186814	5721_bc52.fasta	>5721_bc52_Contig_2_consensus_sequence_translation	VDD is present	CLRH is present	No HRP3	FALSE	245	245	1	1	3	11	1	1	2	3	5	1	0	2	0	1	0	0	0	0
pacbio	FC4_pacval	minion	5761	OP186804	5761_bc30.fasta	>5761_bc30_Contig_2_consensus_sequence_translation	VDD is present	CLRH is present	No HRP3	FALSE	246	246	1	1	5	10	1	1	1	3	7	1	0	1	0	1	0	0	0	0
pacbio	FC4_pacval	minion	5761	OP186805	5761_bc30.fasta	>5761_bc30_Contig_3_consensus_sequence_translation	VDD is present	CLRH is present	No HRP3	FALSE	246	246	1	1	5	10	1	1	1	3	7	1	0	1	0	1	0	0	0	0
pacbio	FC4_pacval	minion	5761	OP186806	5761_bc30.fasta	>5761_bc30_Contig_5_consensus_sequence_translation	VDD is present	CLRH is present	No HRP3	FALSE	246	246	1	1	5	10	1	1	1	3	7	1	0	1	0	1	0	0	0	0
pacbio	FC4_pacval	minion	5761	OP186807	5761_bc30.fasta	>5761_bc30_Contig_6_consensus_sequence_translation	VDD is present	CLRH is present	No HRP3	FALSE	246	246	1	1	5	10	1	1	1	3	7	1	0	1	0	1	0	0	0	0
pacbio	FC4_pacval	minion	5761	OP186803	5761_bc30.fasta	>5761_bc30_tig00000001_(reversed)_translation	VDD is present	CLRH is present	No HRP3	FALSE	246	246	1	1	5	10	1	1	1	3	7	1	0	1	0	1	0	0	0	0
pacbio	FC4_pacval	minion	5802	OP186795	5802_bc17.fasta	>5802_bc17_Contig_1_consensus_sequence_translation	VDD is present	CLRH is present	No HRP3	FALSE	240	240	1	1	3	11	1	0	1	5	5	2	0	1	0	1	0	0	0	0
pacbio	FC4_pacval	minion	5802	OP186796	5802_bc17.fasta	>5802_bc17_Contig_2_consensus_sequence_translation	VDD is present	CLRH is present	No HRP3	FALSE	245	245	1	1	3	11	1	1	2	3	5	1	0	2	0	1	0	0	0	0
pacbio	FC4_pacval	minion	5802	OP186797	5802_bc17.fasta	>5802_bc17_Contig_3_consensus_sequence_translation	VDD is present	CLRH is present	No HRP3	FALSE	246	246	1	1	5	10	1	1	1	3	7	1	0	1	0	1	0	0	0	0
pacbio	FC4_pacval	minion	5802	OP186798	5802_bc17.fasta	>5802_bc17_Contig_4_consensus_sequence_translation	VDD is present	CLRH is present	No HRP3	FALSE	254	254	1	1	3	15	1	0	0	4	3	1	0	2	0	1	0	0	0	0
pacbio	FC4_pacval	minion	5802	OP186794	5802_bc17 tig00000001 mapped translation.fasta	>5802_bc17_tig00000001_mapped_translation	VDD is present	CLRH is present	No HRP3	FALSE	245	243	1	1	3	14	0	0	0	2	8	1	0	1	0	1	0	0	0	0
pacbio	FC4_pacval	minion	5830	OP186789	5830_bc02.fasta	>5830_bc02_Contig_1_consensus_sequence_translation	VDD is present	CLRH is present	No HRP3	FALSE	247	247	1	1	3	15	0	1	1	2	7	1	0	0	0	1	0	0	0	0
pacbio	FC4_pacval	minion	5830	OP186790	5830_bc02.fasta	>5830_bc02_Contig_3_consensus_sequence_translation	VDD is present	CLRH is present	No HRP3	FALSE	254	254	1	1	3	15	1	0	0	4	3	1	0	2	0	1	0	0	0	0
pacbio	FC4_pacval	minion	5830	OP186791	5830_bc02.fasta	>5830_bc02_Contig_4_consensus_sequence_translation	VDD is present	CLRH is present	No HRP3	FALSE	245	245	1	1	3	11	1	1	2	3	5	1	0	2	0	1	0	0	0	0
pacbio	FC4_pacval	minion	5830	OP186788	5830_bc02 tig00000001 mapped (reversed) translation.fasta	>5830_bc02_tig00000001_mapped_(reversed)_translation	VDD is present	CLRH is present	No HRP3	FALSE	250	243	1	1	3	14	0	2	0	2	7	1	0	1	0	1	0	0	0	0
pacbio	FC4_pacval	minion	5881	OP186816	5881_bc60 tig00000001 mapped translation.fasta	>5881_bc60_tig00000001_mapped_translation	VDD is present	CLRH is present	No HRP3	FALSE	262	262	1	1	3	16	1	0	1	4	5	1	0	0	0	1	0	0	0	0
pacbio	FC4_pacval	minion	5881	OP186817	5881_bc60.fasta	>5881_bc60_Contig_1_consensus_sequence_translation	VDD is present	CLRH is present	No HRP3	FALSE	262	262	1	1	3	16	1	0	1	4	5	1	0	0	0	1	0	0	0	0
pacbio	FC4_pacval	minion	5881	OP186818	5881_bc60.fasta	>5881_bc60_Contig_2_consensus_sequence_translation	VDD is present	CLRH is present	No HRP3	FALSE	245	245	1	1	3	11	1	1	2	3	5	1	0	2	0	1	0	0	0	0
pacbio	FC4_pacval	minion	5881	OP186819	5881_bc60.fasta	>5881_bc60_Contig_3_consensus_sequence_translation	VDD is present	CLRH is present	No HRP3	FALSE	246	246	1	1	5	10	1	1	1	3	7	1	0	1	0	1	0	0	0	0
pacbio	FC4_pacval	minion	5884	OP186799	5884 tig00000001 mapped translation.fasta	>5884_tig00000001_mapped_translation	VDD is present	CLRH is present	No HRP3	FALSE	242	239	1	1	2	11	1	3	1	3	6	1	0	2	0	1	0	0	0	0
pacbio	FC4_pacval	minion	5884	OP186800	5884_bc18.fasta	>5884_bc18_Contig_1_consensus_sequence_translation	VDD is present	CLRH is present	No HRP3	FALSE	248	248	1	1	2	12	1	3	1	3	6	1	0	2	0	1	0	0	0	0
pacbio	FC4_pacval	minion	5884	OP186801	5884_bc18.fasta	>5884_bc18_Contig_2_consensus_sequence_translation	VDD is present	CLRH is present	No HRP3	FALSE	246	246	1	1	5	10	1	1	1	3	7	1	0	1	0	1	0	0	0	0
pacbio	FC4_pacval	minion	5884	OP186802	5884_bc18.fasta	>5884_bc18_Contig_3_consensus_sequence_translation	VDD is present	CLRH is present	No HRP3	FALSE	254	254	1	1	3	15	1	0	0	4	3	1	0	2	0	1	0	0	0	0
pacbio	FC5_pacval	minion	3D7_positive_control	OP186836	3D7_pos_bc18.fasta	>3D7_pos_bc18_Contig_1_consensus_sequence_translation	VDD is present	CLRH is present	No HRP3	FALSE	245	245	1	1	3	11	1	1	2	3	5	1	0	2	0	1	0	0	0	0
pacbio	FC5_pacval	minion	3D7_positive_control	OP186837	3D7_pos_bc18.fasta	>3D7_pos_bc18_Contig_2_consensus_sequence_translation	VDD is present	CLRH is present	No HRP3	FALSE	245	245	1	1	3	11	1	1	2	3	5	1	0	2	0	1	0	0	0	0
pacbio	FC5_pacval	minion	3D7_positive_control	OP186835	3D7_pos_bc18.fasta	>3D7_pos_bc18_tig00000001_(reversed)_translation	VDD is present	CLRH is present	No HRP3	FALSE	245	245	1	1	3	11	1	1	2	3	5	1	0	2	0	1	0	0	0	0
pacbio	FC5_pacval	minion	8d	OP186843	8d_bc49.fasta	>8d_bc49_Contig_1_consensus_sequence_translation	VDD is present	CLRH is present	No HRP3	FALSE	245	245	1	1	3	11	1	1	2	3	5	1	0	2	0	1	0	0	0	0
pacbio	FC5_pacval	minion	8d	OP186844	8d_bc49.fasta	>8d_bc49_Contig_2_consensus_sequence_translation	VDD is present	CLRH is present	No HRP3	FALSE	243	243	1	1	3	11	2	0	1	3	7	1	0	1	0	1	0	0	0	0
pacbio	FC5_pacval	minion	8d	OP186845	8d_bc49.fasta	>8d_bc49_Contig_3_consensus_sequence_translation	VDD is present	CLRH is present	No HRP3	FALSE	260	260	1	1	2	15	1	0	1	4	4	1	0	2	0	1	0	0	0	0
pacbio	FC5_pacval	minion	8d	OP186846	8d_bc49.fasta	>8d_bc49_Contig_4_consensus_sequence_translation	VDD is present	CLRH is present	No HRP3	FALSE	243	243	1	1	3	11	2	0	1	3	7	1	0	1	0	1	0	0	0	0
pacbio	FC5_pacval	minion	8d	OP186842	8d_bc49 tig00000001 mapped translation.fasta	>8d_bc49_tig00000001_mapped_translation	VDD is present	CLRH is present	No HRP3	FALSE	243	243	1	1	3	11	2	0	1	3	7	1	0	1	0	1	0	0	0	0
pacbio	FC5_pacval	minion	9d	OP186839	9d_bc30.fasta	>9d_bc30_Contig_1_consensus_sequence_translation	VDD is present	CLRH is present	No HRP3	FALSE	278	278	1	1	5	14	0	1	1	2	6	2	0	2	0	1	0	0	0	0
pacbio	FC5_pacval	minion	9d	OP186840	9d_bc30.fasta	>9d_bc30_Contig_2_consensus_sequence_translation	VDD is present	CLRH is present	No HRP3	FALSE	278	278	1	1	5	14	0	1	1	2	6	2	0	2	0	1	0	0	0	0
pacbio	FC5_pacval	minion	9d	OP186841	9d_bc30.fasta	>9d_bc30_Contig_3_consensus_sequence_translation	VDD is present	CLRH is present	No HRP3	FALSE	245	245	1	1	3	11	1	1	2	3	5	1	0	2	0	1	0	0	0	0
pacbio	FC5_pacval	minion	9d	OP186838	9d_bc30 tig00000001 mapped (reversed) translation.fasta	>9d_bc30_tig00000001_mapped_(reversed)_translation	VDD is present	CLRH is present	No HRP3	FALSE	246	239	1	1	3	13	0	3	1	2	4	1	0	2	0	1	0	0	0	0
pacbio	FC5_pacval	minion	25d	OP186848	25d_b52.fasta	>25d_bc52_Contig_1_consensus_sequence_translation	VDD is present	CLRH is present	No HRP3	FALSE	243	243	1	1	3	11	2	0	1	3	7	1	0	1	0	1	0	0	0	0
pacbio	FC5_pacval	minion	25d	OP186849	25d_b52.fasta	>25d_bc52_Contig_2_consensus_sequence_translation	VDD is present	CLRH is present	No HRP3	FALSE	243	243	1	1	3	11	2	0	1	3	7	1	0	1	0	1	0	0	0	0
pacbio	FC5_pacval	minion	25d	OP186850	25d_b52.fasta	>25d_bc52_Contig_3_consensus_sequence_translation	VDD is present	CLRH is present	No HRP3	FALSE	243	243	1	1	3	11	2	0	1	3	7	1	0	1	0	1	0	0	0	0
pacbio	FC5_pacval	minion	25d	OP186851	25d_b52.fasta	>25d_bc52_Contig_4_consensus_sequence_translation	VDD is present	CLRH is present	No HRP3	FALSE	245	245	1	1	3	11	1	1	2	3	5	1	0	2	0	1	0	0	0	0
pacbio	FC5_pacval	minion	25d	OP186847	25d_b52.fasta	>25d_bc52_tig0000001_mapped_translation	VDD is present	CLRH is present	No HRP3	FALSE	243	243	1	1	3	11	2	0	1	3	7	1	0	1	0	1	0	0	0	0
pacbio	FC5_pacval	minion	26d	OP186856	26d_bc60.fasta	>26d_bc6_Contig_4_consensus_sequence_translation	VDD is present	CLRH is present	No HRP3	FALSE	243	243	1	1	3	11	2	0	1	3	7	1	0	1	0	1	0	0	0	0
pacbio	FC5_pacval	minion	26d	OP186853	26d_bc60.fasta	>26d_bc60_Contig_1_consensus_sequence_translation	VDD is present	CLRH is present	No HRP3	FALSE	243	243	1	1	3	11	2	0	1	3	7	1	0	1	0	1	0	0	0	0
pacbio	FC5_pacval	minion	26d	OP186854	26d_bc60.fasta	>26d_bc60_Contig_2_consensus_sequence_translation	VDD is present	CLRH is present	No HRP3	FALSE	243	243	1	1	3	11	2	0	1	3	7	1	0	1	0	1	0	0	0	0
pacbio	FC5_pacval	minion	26d	OP186855	26d_bc60.fasta	>26d_bc60_Contig_3_consensus_sequence_translation	VDD is present	CLRH is present	No HRP3	FALSE	243	243	1	1	3	11	2	0	1	3	7	1	0	1	0	1	0	0	0	0
pacbio	FC5_pacval	minion	26d	OP186852	26d_bc60 tig00000001 mapped (reversed) translation.fasta	>26d_bc60_tig00000001_mapped_(reversed)_translation	VDD is present	CLRH is present	No HRP3	FALSE	243	243	1	1	3	11	2	0	1	3	7	1	0	1	0	1	0	0	0	0
pacbio	FC5_pacval	minion	27d	OP186832	27d_bc17.fasta	>27d_bc17_Contig_2_consensus_sequence_translation	VDD is present	CLRH is present	No HRP3	FALSE	243	243	1	1	3	11	2	0	1	3	7	1	0	1	0	1	0	0	0	0
pacbio	FC5_pacval	minion	27d	OP186833	27d_bc17.fasta	>27d_bc17_Contig_3_consensus_sequence_translation	VDD is present	CLRH is present	No HRP3	FALSE	243	243	1	1	3	11	2	0	1	3	7	1	0	1	0	1	0	0	0	0
pacbio	FC5_pacval	minion	27d	OP186834	27d_bc17.fasta	>27d_bc17_Contig_4_consensus_sequence_translation	VDD is present	CLRH is present	No HRP3	FALSE	245	245	1	1	3	11	1	1	2	3	5	1	0	2	0	1	0	0	0	0
pacbio	FC5_pacval	minion	27d	OP186831	27d_bc17 tig00000001 mapped (reversed) translation.fasta	>27d_bc17_tig00000001_mapped_(reversed)_translation	VDD is present	CLRH is present	No HRP3	FALSE	243	243	1	1	3	11	2	0	1	3	7	1	0	1	0	1	0	0	0	0
pacbio	FC5_pacval	minion	33d	OP186820	33d_bc01.fasta	>33d_bc01_Contig_2_consensus_sequence_translation	VDD is present	CLRH is present	No HRP3	FALSE	269	269	1	1	3	15	1	0	1	5	3	1	0	2	0	1	0	0	0	0
pacbio	FC5_pacval	minion	33d	OP186821	33d_bc01.fasta	>33d_bc01_Contig_4_consensus_sequence_translation	VDD is present	CLRH is present	No HRP3	FALSE	269	269	1	1	3	15	1	0	1	5	3	1	0	2	0	1	0	0	0	0
pacbio	FC5_pacval	minion	33d	OP186822	33d_bc01.fasta	>33d_bc01_Contig_5_consensus_sequence_translation	VDD is present	CLRH is present	No HRP3	FALSE	270	266	1	1	3	14	1	2	1	5	3	1	0	2	0	1	0	0	0	0
pacbio	FC5_pacval	minion	5776	OP186823	5776_bc12 tig00000001 mapped translation.fasta	>5776_bc12_tig00000001_mapped_translation	VDD is present	CLRH is present	No HRP3	FALSE	247	240	1	1	3	13	0	4	0	1	9	0	0	1	0	1	0	0	0	0
pacbio	FC5_pacval	minion	5776	OP186824	5776_bc12.fasta	>5776_bc12_Contig_1_consensus_sequence_translation	VDD is present	CLRH is present	No HRP3	FALSE	245	245	1	1	3	11	1	1	2	3	5	1	0	2	0	1	0	0	0	0
pacbio	FC5_pacval	minion	5776	OP186825	5776_bc12.fasta	>5776_bc12_Contig_2_consensus_sequence_translation	VDD is present	CLRH is present	No HRP3	FALSE	263	263	1	1	3	14	1	0	0	3	7	1	0	2	0	1	0	0	0	0
pacbio	FC5_pacval	minion	5776	OP186827	5776_bc12.fasta	>5776_bc12_Contig_4_consensus_sequence_translation	VDD is present	CLRH is present	No HRP3	FALSE	269	269	1	1	3	15	1	0	1	5	3	1	0	2	0	1	0	0	0	0
pacbio	FC5_pacval	minion	5776	OP186826	5776_bc12.fasta	>5776_bc16_Contig_3_consensus_sequence_translation	VDD is present	CLRH is present	No HRP3	FALSE	243	243	1	1	3	11	2	0	1	3	7	1	0	1	0	1	0	0	0	0
pacbio	FC5_pacval	minion	5873	OP186828	5873_bc13.fasta	>5873_bc13_Contig_1_consensus_sequence_translation	VDD is present	CLRH is present	No HRP3	FALSE	243	243	1	1	3	11	2	0	1	3	6	1	0	1	0	1	1	0	0	0
pacbio	FC5_pacval	minion	5873	OP186829	5873_bc13.fasta	>5873_bc13_Contig_2_consensus_sequence_translation	VDD is present	CLRH is present	No HRP3	FALSE	245	245	1	1	3	11	1	1	2	3	5	1	0	2	0	1	0	0	0	0
pacbio	FC5_pacval	minion	5873	OP186830	5873_bc13.fasta	>5873_bc13_Contig_3_consensus_sequence_translation	VDD is present	CLRH is present	No HRP3	FALSE	243	243	1	1	3	11	2	0	1	3	6	1	0	1	0	1	1	0	0	0
pacbio	FL1_pacval	minion	7G8_positive_control	OP186860	7G8_pos_bc02.fasta	>7G8_pos_bc02_Contig_1_consensus_sequence_translation	VDD is present	CLRH is present	No HRP3	FALSE	272	269	1	1	1	12	1	1	1	5	9	2	0	2	0	1	0	0	0	0
pacbio	FL1_pacval	minion	7G8_positive_control	OP186859	7G8_pos_bc02.fasta	>7G8_pos_bc02_tig00000001_(reversed)_translation	VDD is present	CLRH is present	No HRP3	FALSE	272	269	1	1	1	12	1	1	1	5	9	2	0	2	0	1	0	0	0	0
pacbio	FL1_pacval	minion	U221	OP186857	U221_bc01.fasta	>U221_bc01_Contig_1_consensus_sequence_translation	VDD is present	CLRH is present	No HRP3	FALSE	272	269	1	1	1	12	1	1	1	5	9	2	0	2	0	1	0	0	0	0
pacbio	FL1_pacval	minion	U221	OP186858	U221_bc01.fasta	>U221_bc01_Contig_2_consensus_sequence_translation	VDD is present	CLRH is present	No HRP3	FALSE	231	231	1	1	3	14	1	0	1	2	3	1	0	1	0	1	0	0	0	0
pacbio	FL2_pacval	minion	3D7_positive_control	OP186869	3D7_pos_bc13.fasta	>3D7_pos_bc13_Contig_1_consensus_sequence_translation	VDD is present	CLRH is present	No HRP3	FALSE	245	245	1	1	3	11	1	1	2	3	5	1	0	2	0	1	0	0	0	0
pacbio	FL2_pacval	minion	3D7_positive_control	OP186868	3D7_pos_bc13.fasta	>3D7_pos_bc13_tig00000001_(reversed)_translation	VDD is present	CLRH is present	No HRP3	FALSE	245	245	1	1	3	11	1	1	2	3	5	1	0	2	0	1	0	0	0	0
pacbio	FL2_pacval	minion	50d	OP186870	50d_bc18.fasta	>50d_bc18_Contig_1_consensus_sequence_translation	VDD is present	CLRH is present	No HRP3	FALSE	241	241	1	1	2	11	2	0	1	3	10	1	0	0	0	1	0	0	0	0
pacbio	FL2_pacval	minion	50d	OP186871	50d_bc18.fasta	>50d_bc18_Contig_2_consensus_sequence_translation	VDD is present	CLRH is present	No HRP3	FALSE	245	245	1	1	3	11	1	1	2	3	5	1	0	2	0	1	0	0	0	0
pacbio	FL2_pacval	minion	86d	OP186861	86d_bc02 tig00000002 mapped translation.fasta	>86d_bc02_tig00000002_mapped_translation	VDD is present	CLRH is present	No HRP3	FALSE	245	245	1	1	3	12	1	1	1	3	5	1	0	2	0	1	0	0	0	0
pacbio	FL2_pacval	minion	86d	OP186862	86d_bc02.fasta	>86d_bc02_Contig_1_consensus_sequence_translation	VDD is present	CLRH is present	No HRP3	FALSE	273	273	1	1	3	14	1	0	1	4	7	1	0	1	0	1	1	0	0	0
pacbio	FL2_pacval	minion	86d	OP186863	86d_bc02.fasta	>86d_bc02_Contig_2_consensus_sequence_translation	VDD is present	CLRH is present	No HRP3	FALSE	245	245	1	1	3	11	1	1	2	3	5	1	0	2	0	1	0	0	0	0
pacbio	FL2_pacval	minion	86d	OP186864	86d_bc02.fasta	>86d_bc02_Contig_3_consensus_sequence_translation	VDD is present	CLRH is present	No HRP3	FALSE	270	270	1	1	2	15	2	0	1	2	8	1	0	1	0	1	0	0	0	0
pacbio	FL2_pacval	minion	89d	OP186865	89d_bc12 tig00000001 mapped (reversed) translation.fasta	>89d_bc12_tig00000001_mapped_(reversed)_translation	VDD is present	CLRH is present	No HRP3	FALSE	245	245	1	1	2	15	0	1	0	3	5	1	0	2	0	1	0	0	0	0
pacbio	FL2_pacval	minion	89d	OP186866	89d_bc12.fasta	>89d_bc12_Contig_1_consensus_sequence_translation	VDD is present	CLRH is present	No HRP3	FALSE	270	270	1	1	2	15	2	0	1	2	8	1	0	1	0	1	0	0	0	0
pacbio	FL2_pacval	minion	89d	OP186867	89d_bc12.fasta	>89d_bc12_Contig_2_consensus_sequence_translation	VDD is present	CLRH is present	No HRP3	FALSE	245	245	1	1	3	11	1	1	2	3	5	1	0	2	0	1	0	0	0	0
valdom	FC1_valdom	minion	3D7_positive_control	OP186582	3 documents from 3D7_pos_bc52 - minimap2 - geneious - de novo Assembly.fasta	>3D7_pos_Contig_1_consensus_sequence_translation	VDD is present	CLRH is present	No HRP3	FALSE	245	245	1	1	3	11	1	1	2	3	5	1	0	2	0	1	0	0	0	0
valdom	FC1_valdom	minion	3D7_positive_control	OP186583	3 documents from 3D7_pos_bc52 - minimap2 - geneious - de novo Assembly.fasta	>3D7_pos_Contig_2_consensus_sequence_translation	VDD is present	CLRH is present	No HRP3	FALSE	245	245	1	1	3	11	1	1	2	3	5	1	0	2	0	1	0	0	0	0
valdom	FC1_valdom	minion	3D7_positive_control	OP186584	3 documents from 3D7_pos_bc52 - minimap2 - geneious - de novo Assembly.fasta	>3D7_pos_Contig_3_consensus_sequence_translation	VDD is present	CLRH is present	No HRP3	FALSE	245	245	1	1	3	11	1	1	2	3	5	1	0	2	0	1	0	0	0	0
valdom	FC1_valdom	minion	d69	OP186568	d69 tig00000001 mapped translation.fasta	>d69_tig00000001_mapped__translation	VDD is present	CLRH is present	No HRP3	FALSE	291	291	1	1	3	15	2	0	1	4	8	1	0	1	0	1	0	0	0	0
valdom	FC1_valdom	minion	d69	OP186569	4 documents from d69 - geneious - de novo Assembly.fasta	>d69_Contig_4_consensus_sequence_translation	VDD is present	CLRH is present	No HRP3	FALSE	245	248	1	1	3	11	1	2	2	3	5	1	0	2	0	1	0	0	0	0
valdom	FC1_valdom	minion	d69	OP186570	4 documents from d69 - geneious - de novo Assembly.fasta	>d69_Contig_17_consensus_sequence_translation	VDD is present	CLRH is present	No HRP3	TRUE	287	284	1	1	3	13	0	2	1	7	6	2	0	2	0	1	0	0	0	0
valdom	FC1_valdom	minion	d69	OP186571	4 documents from d69 - geneious - de novo Assembly.fasta	>d69_Contig_42_consensus_sequence_translation	VDD is present	CLRH is present	No HRP3	FALSE	251	251	1	1	2	12	2	1	1	5	4	1	0	2	0	1	0	0	0	0
valdom	FC1_valdom	minion	d69	OP186572	4 documents from d69 - geneious - de novo Assembly.fasta	>d69_Contig_44_consensus_sequence_translation	VDD is present	CLRH is present	No HRP3	FALSE	195	195	1	1	2	9	1	0	1	3	5	1	0	1	0	1	0	0	0	0
valdom	FC1_valdom	minion	d74	OP186561	d74 tig00000001 mapped translation.fasta	>d74_tig00000001_mapped_translation	VDD is present	CLRH is present	No HRP3	FALSE	240	240	1	1	5	10	1	1	1	3	6	1	0	1	0	1	0	0	0	0
valdom	FC1_valdom	minion	d79	OP186573	4 documents from d79 - geneious - de novo Assembly.fasta	>d79_Contig_1_consensus_sequence_translation	VDD is present	CLRH is present	No HRP3	FALSE	257	257	1	1	2	11	2	0	1	3	9	1	0	2	0	1	0	0	0	0
valdom	FC1_valdom	minion	d79	OP186574	4 documents from d79 - geneious - de novo Assembly.fasta	>d79_Contig_2_consensus_sequence_translation	VDD is present	CLRH is present	No HRP3	FALSE	257	257	1	1	2	11	2	0	1	3	9	1	0	2	0	1	0	0	0	0
valdom	FC1_valdom	minion	d79	OP186575	4 documents from d79 - geneious - de novo Assembly.fasta	>d79_Contig_5_consensus_sequence_translation	VDD is present	CLRH is present	No HRP3	FALSE	245	245	1	1	3	11	1	1	2	3	5	1	0	2	0	1	0	0	0	0
valdom	FC1_valdom	minion	d79	OP186576	4 documents from d79 - geneious - de novo Assembly.fasta	>d79_Contig_20_consensus_sequence_translation	VDD is present	CLRH is present	No HRP3	FALSE	251	251	1	1	2	12	2	1	1	5	4	1	0	2	0	1	0	0	0	0
valdom	FC1_valdom	minion	d81	OP186562	2 documents from d81_bc02.fasta	>d81_tig00000001_mapped_translation	VDD is present	CLRH is present	No HRP3	FALSE	251	251	1	1	2	12	2	1	1	5	4	1	0	2	0	1	0	0	0	0
valdom	FC1_valdom	minion	d84	OP186563	5 documents from d84 - geneious - de novo Assembly.fasta	>d84_Contig_1_consensus_sequence_translation	VDD is present	CLRH is present	No HRP3	FALSE	287	287	1	1	3	13	1	0	1	7	6	2	0	2	0	1	0	0	0	0
valdom	FC1_valdom	minion	d84	OP186564	5 documents from d84 - geneious - de novo Assembly.fasta	>d84_Contig_2_consensus_sequence_translation	VDD is present	CLRH is present	No HRP3	FALSE	287	287	1	1	3	13	1	0	1	7	6	2	0	2	0	1	0	0	0	0
valdom	FC1_valdom	minion	d84	OP186565	5 documents from d84 - geneious - de novo Assembly.fasta	>d84_Contig_3_consensus_sequence_translation	VDD is present	CLRH is present	No HRP3	FALSE	287	287	1	1	3	13	1	0	1	7	6	2	0	2	0	1	0	0	0	0
valdom	FC1_valdom	minion	d84	OP186566	5 documents from d84 - geneious - de novo Assembly.fasta	>d84_Contig_4_consensus_sequence_translation	VDD is present	CLRH is present	No HRP3	FALSE	287	287	1	1	3	13	1	0	1	7	6	2	0	2	0	1	0	0	0	0
valdom	FC1_valdom	minion	d84	OP186567	5 documents from d84 - geneious - de novo Assembly.fasta	>d84_Contig_6_consensus_sequence_translation	VDD is present	CLRH is present	No HRP3	FALSE	287	287	1	1	3	13	1	0	1	7	6	2	0	2	0	1	0	0	0	0
valdom	FC1_valdom	minion	d88	OP186577	5 documents from d88 - geneious - de novo Assembly.fasta	>d88_Contig_1_consensus_sequence_translation	VDD is present	CLRH is present	No HRP3	FALSE	273	273	1	1	3	14	1	0	1	4	7	1	0	1	0	1	1	0	0	0
valdom	FC1_valdom	minion	d88	OP186578	5 documents from d88 - geneious - de novo Assembly.fasta	>d88_Contig_2_consensus_sequence_translation	VDD is present	CLRH is present	No HRP3	FALSE	245	245	1	1	3	11	1	1	2	3	5	1	0	2	0	1	0	0	0	0
valdom	FC1_valdom	minion	d88	OP186579	5 documents from d88 - geneious - de novo Assembly.fasta	>d88_Contig_4_consensus_sequence_translation	VDD is present	CLRH is present	No HRP3	FALSE	273	273	1	1	3	14	1	0	1	4	7	1	0	1	0	1	1	0	0	0
valdom	FC1_valdom	minion	d88	OP186580	5 documents from d88 - geneious - de novo Assembly.fasta	>d88_Contig_5_consensus_sequence_translation	VDD is present	CLRH is present	No HRP3	FALSE	273	273	1	1	3	14	1	0	1	4	7	1	0	1	0	1	1	0	0	0
valdom	FC1_valdom	minion	d88	OP186581	5 documents from d88 - geneious - de novo Assembly.fasta	>d88_Contig_9_consensus_sequence_translation	VDD is present	CLRH is present	No HRP3	FALSE	287	287	1	1	3	13	1	0	1	7	6	2	0	2	0	1	0	0	0	0
valdom	FC2_valdom	minion	3D7_positive_control	OP186598	4 documents from extraction_sequences.fasta	>3D7_Contig_1_consensus_sequence_translation	VDD is present	CLRH is present	No HRP3	FALSE	245	245	1	1	3	11	1	1	2	3	5	1	0	2	0	1	0	0	0	0
valdom	FC2_valdom	minion	3D7_positive_control	OP186599	4 documents from extraction_sequences.fasta	>3D7_Contig_2_consensus_sequence_translation	VDD is present	CLRH is present	No HRP3	FALSE	245	245	1	1	3	11	1	1	2	3	5	1	0	2	0	1	0	0	0	0
valdom	FC2_valdom	minion	3D7_positive_control	OP186600	4 documents from extraction_sequences.fasta	>3D7_Contig_3_consensus_sequence_translation	VDD is present	CLRH is present	No HRP3	FALSE	245	245	1	1	3	11	1	1	2	3	5	1	0	2	0	1	0	0	0	0
valdom	FC2_valdom	minion	3D7_positive_control	OP186597	4 documents from extraction_sequences.fasta	>3D7_pos_bc52_tig00000001_mapped_translation	VDD is present	CLRH is present	No HRP3	FALSE	245	245	1	1	3	11	1	1	2	3	5	1	0	2	0	1	0	0	0	0
valdom	FC2_valdom	minion	d90	OP186590	8 documents from extraction_sequences.fasta	>d90_bc17_Contig_1_consensus_sequence_translation	VDD is present	CLRH is present	No HRP3	FALSE	239	260	1	1	0	13	1	6	1	4	7	1	0	2	0	1	0	0	0	0
valdom	FC2_valdom	minion	d90	OP186591	8 documents from extraction_sequences.fasta	>d90_bc17_Contig_2_consensus_sequence_translation	VDD is present	CLRH is present	No HRP3	FALSE	239	239	1	1	0	13	1	1	1	3	7	1	0	2	0	1	0	0	0	0
valdom	FC2_valdom	minion	d90	OP186592	8 documents from extraction_sequences.fasta	>d90_bc17_Contig_3_consensus_sequence_translation	VDD is present	CLRH is present	No HRP3	TRUE	239	231	1	1	0	13	1	2	1	3	7	1	0	1	0	1	0	0	0	0
valdom	FC2_valdom	minion	d90	OP186593	8 documents from extraction_sequences.fasta	>d90_bc17_Contig_4_consensus_sequence_translation	VDD is present	CLRH is present	No HRP3	FALSE	239	239	1	1	0	13	1	1	1	3	7	1	0	2	0	1	0	0	0	0
valdom	FC2_valdom	minion	d90	OP186594	8 documents from extraction_sequences.fasta	>d90_bc17_Contig_5_consensus_sequence_translation	VDD is present	CLRH is present	No HRP3	FALSE	239	239	1	1	0	13	1	1	1	3	7	1	0	2	0	1	0	0	0	0
valdom	FC2_valdom	minion	d90	OP186595	8 documents from extraction_sequences.fasta	>d90_bc17_Contig_6_consensus_sequence_translation	VDD is present	CLRH is present	No HRP3	FALSE	239	248	1	1	0	13	1	4	1	3	7	1	0	2	0	1	0	0	0	0
valdom	FC2_valdom	minion	d90	OP186596	8 documents from extraction_sequences.fasta	>d90_bc17_Contig_9_consensus_sequence_translation	VDD is present	CLRH is present	No HRP3	FALSE	239	239	1	1	0	13	1	1	1	3	7	1	0	2	0	1	0	0	0	0
valdom	FC2_valdom	minion	d90	OP186589	8 documents from extraction_sequences.fasta	>d90_bc17_tig00000001_mapped_translation	VDD is present	CLRH is present	No HRP3	FALSE	239	239	1	1	0	13	1	1	1	3	7	1	0	2	0	1	0	0	0	0
valdom	FC2_valdom	minion	d94	OP186586	4 documents from extraction_sequences.fasta	>d94_bc01_Contig_6_consensus_sequence_translation	VDD is present	CLRH is present	No HRP3	FALSE	272	269	1	1	5	13	0	1	1	4	5	1	0	2	0	1	0	0	0	0
valdom	FC2_valdom	minion	d94	OP186587	4 documents from extraction_sequences.fasta	>d94_bc01_Contig_11_consensus_sequence_translation	VDD is present	CLRH is present	No HRP3	FALSE	271	271	1	1	5	13	0	0	1	3	5	1	0	3	0	1	0	0	0	0
valdom	FC2_valdom	minion	d94	OP186588	4 documents from extraction_sequences.fasta	>d94_bc01_Contig_14_consensus_sequence_translation	VDD is present	CLRH is present	No HRP3	FALSE	263	263	1	1	2	14	1	0	1	3	7	1	0	2	0	1	0	0	0	0
valdom	FC2_valdom	minion	d94	OP186585	4 documents from extraction_sequences.fasta	>d94_bc01_tig00000001_mapped_translation	VDD is present	CLRH is present	No HRP3	FALSE	271	271	1	1	5	13	0	0	1	3	5	1	0	3	0	1	0	0	0	0
valdom	FC3_valdom	minion	3D7_positive_control	OP186601	8 documents from extraction_folder.fasta	>3D7_pos_bc52_Contig_1_consensus_sequence_translation	VDD is present	CLRH is present	No HRP3	FALSE	245	245	1	1	3	11	1	1	2	3	5	1	0	2	0	1	0	0	0	0
valdom	FC3_valdom	minion	3D7_positive_control	OP186602	8 documents from extraction_folder.fasta	>3D7_pos_bc52_Contig_2_consensus_sequence_translation	VDD is present	CLRH is present	No HRP3	FALSE	245	245	1	1	3	11	1	1	2	3	5	1	0	2	0	1	0	0	0	0
valdom	FC3_valdom	minion	3D7_positive_control	OP186603	8 documents from extraction_folder.fasta	>3D7_pos_bc52_Contig_3_consensus_sequence_translation	VDD is present	CLRH is present	No HRP3	FALSE	245	245	1	1	3	11	1	1	2	3	5	1	0	2	0	1	0	0	0	0
valdom	FC3_valdom	minion	3D7_positive_control	OP186604	8 documents from extraction_folder.fasta	>3D7_pos_bc52_Contig_4_consensus_sequence_translation	VDD is present	CLRH is present	No HRP3	FALSE	245	245	1	1	3	11	1	1	2	3	5	1	0	2	0	1	0	0	0	0
valdom	FC3_valdom	minion	3D7_positive_control	OP186605	8 documents from extraction_folder.fasta	>3D7_pos_bc52_Contig_5_consensus_sequence_translation	VDD is present	CLRH is present	No HRP3	FALSE	245	245	1	1	3	11	1	1	2	3	5	1	0	2	0	1	0	0	0	0
valdom	FC3_valdom	minion	3D7_positive_control	OP186606	8 documents from extraction_folder.fasta	>3D7_pos_bc52_Contig_6_consensus_sequence_translation	VDD is present	CLRH is present	No HRP3	FALSE	245	245	1	1	3	11	1	1	2	3	5	1	0	2	0	1	0	0	0	0
valdom	FC3_valdom	minion	3D7_positive_control	OP186607	8 documents from extraction_folder.fasta	>3D7_pos_bc52_Contig_7_consensus_sequence_translation	VDD is present	CLRH is present	No HRP3	FALSE	245	248	1	1	3	11	1	2	2	3	5	1	0	2	0	1	0	0	0	0
valdom	FC4_valdom	minion	3D7_positive_control	OP186620	5 documents from extraction_folder.fasta	>3D7_pos_bc52_Contig_1_consensus_sequence_translation	VDD is present	CLRH is present	No HRP3	FALSE	245	245	1	1	3	11	1	1	2	3	5	1	0	2	0	1	0	0	0	0
valdom	FC4_valdom	minion	3D7_positive_control	OP186621	5 documents from extraction_folder.fasta	>3D7_pos_bc52_Contig_3_consensus_sequence_translation	VDD is present	CLRH is present	No HRP3	FALSE	245	245	1	1	3	11	1	1	2	3	5	1	0	2	0	1	0	0	0	0
valdom	FC4_valdom	minion	3D7_positive_control	OP186622	5 documents from extraction_folder.fasta	>3D7_pos_bc52_Contig_4_consensus_sequence_translation	VDD is present	CLRH is present	No HRP3	FALSE	245	245	1	1	3	11	1	1	2	3	5	1	0	2	0	1	0	0	0	0
valdom	FC4_valdom	minion	3D7_positive_control	OP186623	5 documents from extraction_folder.fasta	>3D7_pos_bc52_Contig_5_consensus_sequence_translation	VDD is present	CLRH is present	No HRP3	FALSE	245	245	1	1	3	11	1	1	2	3	5	1	0	2	0	1	0	0	0	0
valdom	FC4_valdom	minion	5722	OP186608	8 documents from extraction_sequences.fasta	>5722_bc02_Contig_1_consensus_sequence_translation	VDD is present	CLRH is present	No HRP3	FALSE	242	242	1	1	5	11	1	1	1	3	3	1	0	2	0	1	0	0	0	0
valdom	FC4_valdom	minion	5722	OP186609	8 documents from extraction_sequences.fasta	>5722_bc02_Contig_5_consensus_sequence_translation	VDD is present	CLRH is present	No HRP3	FALSE	242	242	1	1	5	11	1	1	1	3	3	1	0	2	0	1	0	0	0	0
valdom	FC4_valdom	minion	5722	OP186610	8 documents from extraction_sequences.fasta	>5722_bc02_Contig_6_consensus_sequence_translation	VDD is present	CLRH is present	No HRP3	FALSE	242	242	1	1	5	11	1	1	1	3	3	1	0	2	0	1	0	0	0	0
valdom	FC4_valdom	minion	5722	OP186611	8 documents from extraction_sequences.fasta	>5722_bc02_Contig_7_consensus_sequence_translation	VDD is present	CLRH is present	No HRP3	FALSE	245	245	1	1	3	11	1	1	2	3	5	1	0	2	0	1	0	0	0	0
valdom	FC4_valdom	minion	5722	OP186612	8 documents from extraction_sequences.fasta	>5722_bc02_Contig_8_consensus_sequence_translation	VDD is present	CLRH is present	No HRP3	FALSE	257	257	1	1	2	12	1	0	1	4	7	2	0	2	0	1	0	0	0	0
valdom	FC4_valdom	minion	5722	OP186613	8 documents from extraction_sequences.fasta	>5722_bc02_Contig_11_consensus_sequence_translation	VDD is present	CLRH is present	No HRP3	FALSE	242	242	1	1	5	11	1	1	1	3	3	1	0	2	0	1	0	0	0	0
valdom	FC4_valdom	minion	5767	OP186618	2 documents from extraction_folder.fasta	>5767_bc49_Contig_5_consensus_sequence_2_translation	VDD is present	CLRH is present	No HRP3	FALSE	256	256	1	1	4	12	2	0	1	2	9	1	0	0	0	1	0	0	0	0
valdom	FC4_valdom	minion	5767	OP186617	2 documents from extraction_folder.fasta	>5767_bc49_tig00000001_mapped_translation	VDD is present	CLRH is present	No HRP3	FALSE	256	256	1	1	4	12	2	0	1	2	9	1	0	0	0	1	0	0	0	0
valdom	FC4_valdom	minion	5797	OP186614	4 documents from extraction_folder.fasta	>5797_bc30_Contig_1_consensus_sequence_translation	VDD is present	CLRH is present	No HRP3	FALSE	246	246	1	1	2	13	2	0	1	2	7	1	0	1	0	1	0	0	0	0
valdom	FC4_valdom	minion	5797	OP186615	4 documents from extraction_folder.fasta	>5797_bc30_Contig_3_consensus_sequence_translation	VDD is present	CLRH is present	No HRP3	FALSE	246	246	1	1	2	13	2	0	1	2	7	1	0	1	0	1	0	0	0	0
valdom	FC4_valdom	minion	5797	OP186616	4 documents from extraction_folder.fasta	>5797_bc30_Contig_5_consensus_sequence_translation	VDD is present	CLRH is present	No HRP3	FALSE	246	246	1	1	2	13	2	0	1	2	7	1	0	1	0	1	0	0	0	0
valdom	FC5_valdom	minion	3D7_positive_control	OP186639	5 documents from extraction_folder.fasta	>3D7_pos_bc52_tig00000001_mapped_translation	VDD is present	CLRH is present	No HRP3	FALSE	245	245	1	1	3	11	1	1	2	3	5	1	0	2	0	1	0	0	0	0
valdom	FC5_valdom	minion	5798	OP186633	5 documents from extraction_folder.fasta	>5798_bc17_tig00000001_mapped_translation	VDD is present	CLRH is present	No HRP3	FALSE	251	251	1	1	2	15	1	0	0	3	5	1	0	2	0	1	0	0	0	0
valdom	FC5_valdom	minion	5852	OP186625	5 documents from extraction_folder.fasta	>5852_bc02_Contig_2_consensus_sequence_translation	VDD is present	CLRH is present	No HRP3	FALSE	260	260	1	1	6	10	0	0	1	2	5	2	0	2	0	1	0	2	0	0
valdom	FC5_valdom	minion	5852	OP186626	5 documents from extraction_folder.fasta	>5852_bc02_Contig_3_consensus_sequence_translation	VDD is present	CLRH is present	No HRP3	FALSE	260	260	1	1	6	10	0	0	1	2	5	2	0	2	0	1	0	2	0	0
valdom	FC5_valdom	minion	5852	OP186627	5 documents from extraction_folder.fasta	>5852_bc02_Contig_8_consensus_sequence_translation	VDD is present	CLRH is present	No HRP3	FALSE	260	260	1	1	6	10	0	0	1	2	5	2	0	2	0	1	0	2	0	0
valdom	FC5_valdom	minion	5852	OP186628	5 documents from extraction_folder.fasta	>5852_bc02_Contig_10_consensus_sequence_translation	VDD is present	CLRH is present	No HRP3	FALSE	260	260	1	1	6	10	0	0	1	2	5	2	0	2	0	1	0	2	0	0
valdom	FC5_valdom	minion	5852	OP186624	5 documents from extraction_folder.fasta	>5852_bc02_tig00000001_mapped_(reversed)_translation	VDD is present	CLRH is present	No HRP3	FALSE	260	260	1	1	6	10	0	0	1	2	5	2	0	2	0	1	0	2	0	0
valdom	FC5_valdom	minion	5888	OP186629	5 documents from extraction_folder.fasta	>5888_bc13_Contig_3_consensus_sequence_translation	VDD is present	CLRH is present	No HRP3	FALSE	240	240	1	1	3	11	1	0	1	5	5	2	0	1	0	1	0	0	0	0
valdom	FC5_valdom	minion	5888	OP186630	5 documents from extraction_folder.fasta	>5888_bc13_Contig_7_consensus_sequence_translation	VDD is present	CLRH is present	No HRP3	FALSE	240	240	1	1	3	11	1	0	1	5	5	2	0	1	0	1	0	0	0	0
valdom	FC5_valdom	minion	5888	OP186631	5 documents from extraction_folder.fasta	>5888_bc13_Contig_8_consensus_sequence_translation	VDD is present	CLRH is present	No HRP3	FALSE	260	260	1	1	6	10	0	0	1	2	5	2	0	2	0	1	0	2	0	0
valdom	FC5_valdom	minion	5888	OP186632	5 documents from extraction_folder.fasta	>5888_bc13_Contig_11_consensus_sequence_translation	VDD is present	CLRH is present	No HRP3	FALSE	272	272	1	1	2	12	2	0	1	4	9	1	0	2	0	1	0	0	0	0
valdom	FC5_valdom	minion	5889	OP186635	5 documents from extraction_folder.fasta	>5889_bc49_Contig_1_consensus_sequence_translation	VDD is present	CLRH is present	No HRP3	FALSE	240	240	1	1	3	11	1	0	1	5	5	2	0	1	0	1	0	0	0	0
valdom	FC5_valdom	minion	5889	OP186636	5 documents from extraction_folder.fasta	>5889_bc49_Contig_2_consensus_sequence_translation	VDD is present	CLRH is present	No HRP3	FALSE	240	240	1	1	3	11	1	0	1	5	5	2	0	1	0	1	0	0	0	0
valdom	FC5_valdom	minion	5889	OP186637	5 documents from extraction_folder.fasta	>5889_bc49_Contig_3_consensus_sequence_translation	VDD is present	CLRH is present	No HRP3	FALSE	240	240	1	1	3	11	1	0	1	5	5	2	0	1	0	1	0	0	0	0
valdom	FC5_valdom	minion	5889	OP186638	5 documents from extraction_folder.fasta	>5889_bc49_Contig_5_consensus_sequence_translation	VDD is present	CLRH is present	No HRP3	FALSE	240	240	1	1	3	11	1	0	1	5	5	2	0	1	0	1	0	0	0	0
valdom	FC5_valdom	minion	5889	OP186634	5 documents from extraction_folder.fasta	>5889_bc49_tig00000001_mapped_translation	VDD is present	CLRH is present	No HRP3	FALSE	240	230	1	1	3	11	1	1	1	5	5	2	0	1	0	0	0	0	0	0
valdom	FC6_valdom	minion	3D7_positive_control	OP186644	5 documents from extraction_sequences.fasta	>3D7_pos_bc52_Contig_1_consensus_sequence_translation	VDD is present	CLRH is present	No HRP3	FALSE	245	245	1	1	3	11	1	1	2	3	5	1	0	2	0	1	0	0	0	0
valdom	FC6_valdom	minion	3D7_positive_control	OP186645	5 documents from extraction_sequences.fasta	>3D7_pos_bc52_Contig_2_consensus_sequence_translation	VDD is present	CLRH is present	No HRP3	FALSE	245	245	1	1	3	11	1	1	2	3	5	1	0	2	0	1	0	0	0	0
valdom	FC6_valdom	minion	3D7_positive_control	OP186646	5 documents from extraction_sequences.fasta	>3D7_pos_bc52_Contig_5_consensus_sequence_translation	VDD is present	CLRH is present	No HRP3	FALSE	245	245	1	1	3	11	1	1	2	3	5	1	0	2	0	1	0	0	0	0
valdom	FC6_valdom	minion	3D7_positive_control	OP186647	5 documents from extraction_sequences.fasta	>3D7_pos_bc52_Contig_6_consensus_sequence_translation	VDD is present	CLRH is present	No HRP3	FALSE	245	245	1	1	3	11	1	1	2	3	5	1	0	2	0	1	0	0	0	0
valdom	FC6_valdom	minion	17-164	OP186640	3 documents from extraction_folder.fasta	>17-164_tig00000001_mapped_(reversed)_translation	VDD is present	CLRH is present	No HRP3	FALSE	249	249	1	1	2	13	1	0	1	5	6	1	0	1	0	1	0	0	0	0
valdom	FC6_valdom	minion	17-164	OP186641	3 documents from extraction_folder.fasta	>17-164_bc13_Contig_1_consensus_sequence_translation	VDD is present	CLRH is present	No HRP3	FALSE	249	249	1	1	2	13	1	0	1	5	6	1	0	1	0	1	0	0	0	0
valdom	FC6_valdom	minion	17-164	OP186642	3 documents from extraction_folder.fasta	>17-164_bc13_Contig_4_consensus_sequence_translation	VDD is present	CLRH is present	No HRP3	TRUE	249	246	1	1	2	13	1	1	1	5	6	0	0	1	0	1	0	0	0	0
valdom	FC6_valdom	minion	17-174	OP186643	5 documents from extraction_folder.fasta	>17-174_bc30_tig00000001_mapped_(reversed)_translation	VDD is present	CLRH is present	No HRP3	FALSE	251	248	1	1	2	14	0	2	1	2	7	0	0	2	0	1	0	0	0	0
valdom	FC7_valdom	minion	3D7_positive_control	OP186665	5 documents from extraction_folder.fasta	>3D7_pos_bc52_tig00000002_mapped_translation	VDD is present	CLRH is present	No HRP3	FALSE	245	245	1	1	3	11	1	1	2	3	5	1	0	2	0	1	0	0	0	0
valdom	FC7_valdom	minion	17-177	OP186648	5 documents from extraction_folder.fasta	>17-177_bc01_Contig_3_consensus_sequence_translation	VDD is present	CLRH is present	No HRP3	FALSE	249	249	1	1	2	11	2	0	1	4	7	1	0	1	0	1	0	1	0	0
valdom	FC7_valdom	minion	17-177	OP186649	5 documents from extraction_folder.fasta	>17-177_bc01_Contig_8_consensus_sequence_2_translation	VDD is present	CLRH is present	No HRP3	FALSE	263	263	1	1	6	9	1	1	0	4	6	1	0	2	0	1	1	1	0	0
valdom	FC7_valdom	minion	17-177	OP186650	5 documents from extraction_folder.fasta	>17-177_bc01_Contig_9_consensus_sequence_translation	VDD is present	CLRH is present	No HRP3	FALSE	249	249	1	1	2	11	2	0	1	4	7	1	0	1	0	1	0	1	0	0
valdom	FC7_valdom	minion	17-177	OP186651	5 documents from extraction_folder.fasta	>17-177_bc01_Contig_10_consensus_sequence_translation	VDD is present	CLRH is present	No HRP3	FALSE	249	249	1	1	2	11	2	0	1	4	7	1	0	1	0	1	0	1	0	0
valdom	FC7_valdom	minion	17-177	OP186652	5 documents from extraction_folder.fasta	>17-177_bc01_Contig_11_consensus_sequence_translation	VDD is present	CLRH is present	No HRP3	FALSE	249	246	1	1	2	11	2	1	1	4	7	0	0	1	0	1	0	1	0	0
valdom	FC7_valdom	minion	17-178	OP186655	5 documents from extraction_folder.fasta	>17-178_tig00000001_mapped_(reversed)_translation	VDD is present	CLRH is present	No HRP3	FALSE	281	281	1	1	3	16	1	0	0	4	6	1	0	2	0	1	0	0	0	0
valdom	FC7_valdom	minion	17-178	OP186656	5 documents from extraction_folder.fasta	>17-178_bc18_Contig_3_consensus_sequence_translation	VDD is present	CLRH is present	No HRP3	FALSE	281	281	1	1	3	16	1	0	0	4	6	1	0	2	0	1	0	0	0	0
valdom	FC7_valdom	minion	17-178	OP186657	5 documents from extraction_folder.fasta	>17-178_bc18_Contig_6_consensus_sequence_translation	VDD is present	CLRH is present	No HRP3	FALSE	281	281	1	1	3	16	1	0	0	4	6	1	0	2	0	1	0	0	0	0
valdom	FC7_valdom	minion	17-178	OP186658	5 documents from extraction_folder.fasta	>17-178_bc18_Contig_8_consensus_sequence_translation	VDD is present	CLRH is present	No HRP3	FALSE	281	281	1	1	3	16	1	0	0	4	6	1	0	2	0	1	0	0	0	0
valdom	FC7_valdom	minion	17-178	OP186659	5 documents from extraction_folder.fasta	>17-178_bc18_Contig_15_consensus_sequence_translation	VDD is present	CLRH is present	No HRP3	FALSE	281	281	1	1	3	16	1	0	0	4	6	1	0	2	0	1	0	0	0	0
valdom	FC7_valdom	minion	17-182	OP186653	3 documents from extraction_sequences.fasta	>17-182_bc02_Contig_6_consensus_sequence_translation	VDD is present	CLRH is present	No HRP3	FALSE	298	298	1	1	1	17	1	0	1	7	2	2	0	3	0	1	1	0	0	0
valdom	FC7_valdom	minion	17-182	OP186654	3 documents from extraction_sequences.fasta	>17-182_bc02_Contig_15_consensus_sequence_translation	VDD is present	CLRH is present	No HRP3	FALSE	262	262	1	1	1	15	0	0	0	7	3	1	0	3	0	1	1	0	0	0
valdom	FC7_valdom	minion	17-187	OP186661	5 documents from extraction_folder.fasta	>17-187_bc30_Contig_1_consensus_sequence_translation	VDD is present	CLRH is present	No HRP3	FALSE	257	257	1	1	2	17	1	0	0	4	3	0	0	2	0	1	0	0	0	0
valdom	FC7_valdom	minion	17-187	OP186662	5 documents from extraction_folder.fasta	>17-187_bc30_Contig_3_consensus_sequence_translation	VDD is present	CLRH is present	No HRP3	FALSE	269	269	1	1	2	17	1	0	0	4	5	0	0	2	0	1	0	0	0	0
valdom	FC7_valdom	minion	17-187	OP186663	5 documents from extraction_folder.fasta	>17-187_bc30_Contig_4_consensus_sequence_translation	VDD is present	CLRH is present	No HRP3	FALSE	269	269	1	1	2	17	1	0	0	4	5	0	0	2	0	1	0	0	0	0
valdom	FC7_valdom	minion	17-187	OP186664	5 documents from extraction_folder.fasta	>17-187_bc30_Contig_7_consensus_sequence_translation	VDD is present	CLRH is present	No HRP3	FALSE	247	247	1	1	5	12	1	0	1	3	5	1	0	0	0	1	0	1	0	0
valdom	FC7_valdom	minion	17-187	OP186660	5 documents from extraction_folder.fasta	>17-187_bc30_tig00000001_mapped_translation	VDD is present	CLRH is present	No HRP3	FALSE	269	266	1	1	2	17	1	1	0	4	4	0	0	2	0	1	0	0	0	0
valdom	FC8_valdom	minion	3d	OP186687	4 documents from extraction_folder.fasta	>3d_bc49_tig00000001_mapped_translation	VDD is present	CLRH is present	No HRP3	FALSE	249	241	1	1	2	12	2	1	1	4	7	1	0	0	0	1	0	0	0	0
valdom	FC8_valdom	minion	3D7_positive_control	OP186688	2 documents from extraction_folder.fasta	>3D7_pos_bc52_tig00000001_mapped_translation	VDD is present	CLRH is present	No HRP3	FALSE	245	237	1	1	3	11	1	2	2	3	5	1	0	1	0	1	0	0	0	0
valdom	FC8_valdom	minion	17-191	OP186681	5 documents from extraction_folder.fasta	>17-191_bc17_Contig_1_consensus_sequence_translation	VDD is present	CLRH is present	No HRP3	FALSE	257	257	1	1	5	11	1	0	1	4	4	1	0	2	0	1	1	0	0	0
valdom	FC8_valdom	minion	17-191	OP186682	5 documents from extraction_folder.fasta	>17-191_bc17_Contig_2_consensus_sequence_translation	VDD is present	CLRH is present	No HRP3	FALSE	257	257	1	1	5	11	1	0	1	4	4	1	0	2	0	1	1	0	0	0
valdom	FC8_valdom	minion	17-191	OP186683	5 documents from extraction_folder.fasta	>17-191_bc17_Contig_4_consensus_sequence_translation	VDD is present	CLRH is present	No HRP3	FALSE	257	257	1	1	5	11	1	0	1	4	4	1	0	2	0	1	1	0	0	0
valdom	FC8_valdom	minion	17-191	OP186684	5 documents from extraction_folder.fasta	>17-191_bc17_Contig_7_consensus_sequence_translation	VDD is present	CLRH is present	No HRP3	FALSE	257	257	1	1	5	11	1	0	1	4	4	1	0	2	0	1	1	0	0	0
valdom	FC8_valdom	minion	17-191	OP186680	5 documents from extraction_folder.fasta	>17-191_bc17_tig00000001_mapped_translation	VDD is present	CLRH is present	No HRP3	FALSE	257	257	1	1	5	11	1	0	1	4	4	1	0	2	0	1	1	0	0	0
valdom	FC8_valdom	minion	17-194	OP186667	5 documents from extraction_folder.fasta	>17-194_bc01_Contig_1_consensus_sequence_translation	VDD is present	CLRH is present	No HRP3	FALSE	257	257	1	1	3	12	1	1	1	3	7	1	0	2	0	1	0	0	0	0
valdom	FC8_valdom	minion	17-194	OP186668	5 documents from extraction_folder.fasta	>17-194_bc01_Contig_2_consensus_sequence_translation	VDD is present	CLRH is present	No HRP3	FALSE	257	257	1	1	3	12	1	1	1	3	7	1	0	2	0	1	0	0	0	0
valdom	FC8_valdom	minion	17-194	OP186669	5 documents from extraction_folder.fasta	>17-194_bc01_Contig_5_consensus_sequence_translation	VDD is present	CLRH is present	No HRP3	FALSE	257	257	1	1	3	12	1	1	1	3	7	1	0	2	0	1	0	0	0	0
valdom	FC8_valdom	minion	17-194	OP186670	5 documents from extraction_folder.fasta	>17-194_bc01_Contig_13_consensus_sequence_translation	VDD is present	CLRH is present	No HRP3	FALSE	248	242	1	1	3	12	1	2	1	3	4	1	0	2	0	1	0	0	0	0
valdom	FC8_valdom	minion	17-194	OP186666	5 documents from extraction_folder.fasta	>17-194_bc01_tig00000001_mapped_translation	VDD is present	CLRH is present	No HRP3	FALSE	257	257	1	1	3	12	1	1	1	3	7	1	0	2	0	1	0	0	0	0
valdom	FC8_valdom	minion	17-200	OP186685	3 documents from extraction_folder.fasta	>17-200_bc18_tig00000001_mapped_(reversed)_translation	VDD is present	CLRH is present	No HRP3	FALSE	263	263	1	1	2	14	1	2	1	2	7	1	0	2	0	1	0	0	0	0
valdom	FC8_valdom	minion	17-202	OP186672	17-202_bc02 Contig 1 consensus sequence translation.fasta	>17-202_bc02_Contig_1_consensus_sequence_translation	VDD is present	CLRH is present	No HRP3	FALSE	256	256	1	1	4	12	2	0	1	2	9	1	0	0	0	1	0	0	0	0
valdom	FC8_valdom	minion	17-202	OP186672	17-202_bc02 tig00000001 mapped (reversed) translation.fasta	>17-202_bc02_tig00000001_mapped_(reversed)_translation	VDD is present	CLRH is present	No HRP3	FALSE	256	256	1	1	4	12	2	0	1	2	9	1	0	0	0	1	0	0	0	0
valdom	FC8_valdom	minion	17-205	OP186677	4 documents from extraction_folder.fasta	>17-205_bc13_Contig_1_consensus_sequence_translation	VDD is present	CLRH is present	No HRP3	FALSE	278	278	1	1	3	12	1	2	1	6	7	1	0	2	0	1	0	0	0	0
valdom	FC8_valdom	minion	17-205	OP186678	4 documents from extraction_folder.fasta	>17-205_bc13_Contig_2_consensus_sequence_translation	VDD is present	CLRH is present	No HRP3	FALSE	278	278	1	1	3	12	1	2	1	6	7	1	0	2	0	1	0	0	0	0
valdom	FC8_valdom	minion	17-205	OP186679	4 documents from extraction_folder.fasta	>17-205_bc13_Contig_3_consensus_sequence_translation	VDD is present	CLRH is present	No HRP3	FALSE	278	278	1	1	3	12	1	2	1	6	7	1	0	2	0	1	0	0	0	0
valdom	FC8_valdom	minion	17-206	OP186673	5 documents from extraction_folder.fasta	>17-206_bc12_Contig_3_consensus_sequence_translation	VDD is present	CLRH is present	No HRP3	FALSE	245	245	1	1	3	14	0	1	0	4	3	2	0	2	0	1	0	0	0	0
valdom	FC8_valdom	minion	17-206	OP186674	5 documents from extraction_folder.fasta	>17-206_bc12_Contig_6_consensus_sequence_translation	VDD is present	CLRH is present	No HRP3	FALSE	245	245	1	1	3	14	0	1	0	4	3	2	0	2	0	1	0	0	0	0
valdom	FC8_valdom	minion	17-206	OP186675	5 documents from extraction_folder.fasta	>17-206_bc12_Contig_7_consensus_sequence_translation	VDD is present	CLRH is present	No HRP3	FALSE	274	274	1	1	3	14	1	0	0	4	6	1	0	3	0	1	0	0	0	0
valdom	FC8_valdom	minion	17-206	OP186676	5 documents from extraction_folder.fasta	>17-206_bc12_Contig_10_consensus_sequence_translation	VDD is present	CLRH is present	No HRP3	FALSE	257	257	1	1	5	11	1	0	1	4	4	1	0	2	0	1	1	0	0	0
valdom	FC8_valdom	minion	d11	OP186686	5 documents from extraction_folder.fasta	>d11_bc30_tig00000001_mapped_translation	VDD is present	CLRH is present	No HRP3	FALSE	274	274	1	1	3	14	1	0	0	4	6	1	0	3	0	1	0	0	0	0
valdom	FC9_valdom	minion	3D7_positive_control	OP186703	5 documents from extraction.fasta	>3D7_pos_bc52_Contig_1_consensus_sequence_translation	VDD is present	CLRH is present	No HRP3	FALSE	245	245	1	1	3	11	1	1	2	3	5	1	0	2	0	1	0	0	0	0
valdom	FC9_valdom	minion	3D7_positive_control	OP186704	5 documents from extraction.fasta	>3D7_pos_bc52_Contig_2_consensus_sequence_translation	VDD is present	CLRH is present	No HRP3	FALSE	245	245	1	1	3	11	1	1	2	3	5	1	0	2	0	1	0	0	0	0
valdom	FC9_valdom	minion	3D7_positive_control	OP186705	5 documents from extraction.fasta	>3D7_pos_bc52_Contig_3_consensus_sequence_translation	VDD is present	CLRH is present	No HRP3	FALSE	245	245	1	1	3	11	1	1	2	3	5	1	0	2	0	1	0	0	0	0
valdom	FC9_valdom	minion	3D7_positive_control	OP186706	5 documents from extraction.fasta	>3D7_pos_bc52_Contig_4_consensus_sequence_translation	VDD is present	CLRH is present	No HRP3	FALSE	245	245	1	1	3	11	1	1	2	3	5	1	0	2	0	1	0	0	0	0
valdom	FC9_valdom	minion	d18	OP186686	5 documents from extraction_folder.fasta	>d18_bc01_Contig_5_consensus_sequence_translation	VDD is present	CLRH is present	No HRP3	FALSE	254	254	1	1	2	12	2	0	1	4	6	1	0	2	0	1	0	0	0	0
valdom	FC9_valdom	minion	d18	OP186690	5 documents from extraction_folder.fasta	>d18_bc01_Contig_9_consensus_sequence_translation	VDD is present	CLRH is present	No HRP3	FALSE	254	251	1	1	2	12	2	1	1	4	6	0	0	2	0	1	0	0	0	0
valdom	FC9_valdom	minion	d18	OP186691	5 documents from extraction_folder.fasta	>d18_bc01_Contig_11_consensus_sequence_translation	VDD is present	CLRH is present	No HRP3	FALSE	254	254	1	1	2	12	2	0	1	4	6	1	0	2	0	1	0	0	0	0
valdom	FC9_valdom	minion	d18	OP186692	5 documents from extraction_folder.fasta	>d18_bc01_Contig_13_consensus_sequence_translation	VDD is present	CLRH is present	No HRP3	FALSE	245	245	1	1	3	11	1	1	2	3	5	1	0	2	0	1	0	0	0	0
valdom	FC9_valdom	minion	d18	OP186693	5 documents from extraction_folder.fasta	>d18_bc01_Contig_14_consensus_sequence_translation	VDD is present	CLRH is present	No HRP3	FALSE	254	251	1	1	2	12	2	1	1	4	6	0	0	2	0	1	0	0	0	0
valdom	FC9_valdom	minion	d34	OP186699	5 documents from extraction_folder.fasta	>d34_bc49_Contig_1_consensus_sequence_translation	VDD is present	CLRH is present	No HRP3	FALSE	257	257	1	1	2	12	0	2	1	2	8	2	0	2	0	1	0	1	0	0
valdom	FC9_valdom	minion	d34	OP186700	5 documents from extraction_folder.fasta	>d34_bc49_Contig_6_consensus_sequence_translation	VDD is present	CLRH is present	No HRP3	FALSE	257	257	1	1	2	12	0	2	1	2	8	2	0	2	0	1	0	1	0	0
valdom	FC9_valdom	minion	d34	OP186701	5 documents from extraction_folder.fasta	>d34_bc49_Contig_9_consensus_sequence_translation	VDD is present	CLRH is present	No HRP3	FALSE	272	272	1	1	5	11	1	1	1	5	6	1	0	2	0	1	0	0	0	0
valdom	FC9_valdom	minion	d34	OP186702	5 documents from extraction_folder.fasta	>d34_bc49_Contig_10_consensus_sequence_translation	VDD is present	CLRH is present	No HRP3	FALSE	257	257	1	1	2	12	0	2	1	2	8	2	0	2	0	1	0	1	0	0
valdom	FC9_valdom	minion	d35	OP186695	5 documents from extraction_folder.fasta	>d35_bc30_Contig_3_consensus_sequence_translation	VDD is present	CLRH is present	No HRP3	FALSE	260	260	1	1	2	13	1	0	1	6	5	1	0	2	0	1	0	0	0	0
valdom	FC9_valdom	minion	d35	OP186696	5 documents from extraction_folder.fasta	>d35_bc30_Contig_5_consensus_sequence_translation	VDD is present	CLRH is present	No HRP3	FALSE	254	254	1	1	2	12	2	0	1	4	6	1	0	2	0	1	0	0	0	0
valdom	FC9_valdom	minion	d35	OP186697	5 documents from extraction_folder.fasta	>d35_bc30_Contig_9_consensus_sequence_translation	VDD is present	CLRH is present	No HRP3	FALSE	295	295	1	1	4	17	1	0	1	8	2	1	0	0	0	1	0	1	0	0
valdom	FC9_valdom	minion	d35	OP186698	5 documents from extraction_folder.fasta	>d35_bc30_Contig_11_consensus_sequence_translation	VDD is present	CLRH is present	No HRP3	FALSE	286	286	1	1	4	14	1	0	1	2	7	1	0	3	0	1	0	0	0	0
valdom	FC9_valdom	minion	d35	OP186694	5 documents from extraction_folder.fasta	>d55_bc30_Contig_1_consensus_sequence_translation	VDD is present	CLRH is present	No HRP3	FALSE	245	245	1	1	3	11	1	1	2	3	5	1	0	2	0	1	0	0	0	0
valdom	FL1_valdom	minion	3D7_positive_control	OP186722	3 documents from extraction.fasta	>3D7_pos_bc49_tig00000001_mapped_translation	VDD is present	CLRH is present	No HRP3	FALSE	245	245	1	1	3	11	1	1	2	3	5	1	0	2	0	1	0	0	0	0
valdom	FL1_valdom	minion	d37	OP186717	2 documents from extraction.fasta	>d37_bc17_Contig_1_consensus_sequence_translation	VDD is present	CLRH is present	No HRP3	FALSE	264	264	1	1	4	13	2	0	1	6	3	1	0	1	0	1	0	0	0	0
valdom	FL1_valdom	minion	d37	OP186716	2 documents from extraction.fasta	>d37_bc17_tig00000001_mapped_(reversed)_translation	VDD is present	CLRH is present	No HRP3	FALSE	264	264	1	1	4	13	2	0	1	6	3	1	0	1	0	1	0	0	0	0
valdom	FL1_valdom	minion	d42	OP186719	4 documents from extraction.fasta	>d42_bc18_Contig_1_consensus_sequence_translation	VDD is present	CLRH is present	No HRP3	FALSE	240	240	1	1	3	11	1	0	1	6	5	1	0	1	0	1	0	0	0	0
valdom	FL1_valdom	minion	d42	OP186720	4 documents from extraction.fasta	>d42_bc18_Contig_2_consensus_sequence_translation	VDD is present	CLRH is present	No HRP3	FALSE	245	245	1	1	3	11	1	1	2	3	5	1	0	2	0	1	0	0	0	0
valdom	FL1_valdom	minion	d42	OP186721	4 documents from extraction.fasta	>d42_bc18_Contig_3_consensus_sequence_translation	VDD is present	CLRH is present	No HRP3	FALSE	270	270	1	1	3	12	2	0	1	5	8	1	0	1	0	1	0	0	0	0
valdom	FL1_valdom	minion	d42	OP186718	4 documents from extraction.fasta	>d42_bc18_tig00000001_mapped_translation	VDD is present	CLRH is present	No HRP3	FALSE	240	240	1	1	3	11	1	0	1	5	6	1	0	1	0	1	0	0	0	0
valdom	FL1_valdom	minion	d47	OP186708	5 documents from extraction.fasta	>d47_bc02_tig00000001_mapped_translation	VDD is present	CLRH is present	No HRP3	FALSE	219	204	1	1	2	12	0	5	1	3	2	0	0	1	0	1	0	0	0	0
valdom	FL1_valdom	minion	d48	OP186710	3 documents from extractiono.fasta	>d48_bc12_Contig_9_consensus_sequence_translation	VDD is present	CLRH is present	No HRP3	FALSE	248	248	1	1	1	16	1	0	0	3	3	1	0	2	0	1	0	1	0	0
valdom	FL1_valdom	minion	d48	OP186711	3 documents from extractiono.fasta	>d48_bc12_Contig_10_consensus_sequence_translation	VDD is present	CLRH is present	No HRP3	FALSE	156	156	1	1	3	6	1	0	0	3	4	0	0	1	0	1	0	0	0	0
valdom	FL1_valdom	minion	d48	OP186712	3 documents from extractiono.fasta	>d48_bc12_Contig_12_consensus_sequence_translation	VDD is present	CLRH is present	No HRP3	FALSE	248	248	1	1	1	16	1	0	0	3	3	1	0	2	0	1	0	1	0	0
valdom	FL1_valdom	minion	d48	OP186709	2 documents from extractiono.fasta	>d48_bc12_tig00000001_translation	VDD is present	CLRH is present	No HRP3	FALSE	250	242	1	1	3	9	2	0	1	3	8	1	0	2	0	1	0	0	0	0
valdom	FL1_valdom	minion	d52	OP186714	3 documents from extraction.fasta	>d52_bc13_Contig_1_consensus_sequence_translation	VDD is present	CLRH is present	No HRP3	FALSE	240	240	1	1	3	11	2	0	1	1	6	1	0	1	0	1	1	1	0	0
valdom	FL1_valdom	minion	d52	OP186715	3 documents from extraction.fasta	>d52_bc13_Contig_4_consensus_sequence_translation	VDD is present	CLRH is present	No HRP3	FALSE	299	299	1	1	3	12	2	0	2	5	8	1	0	2	0	1	0	1	0	0
valdom	FL1_valdom	minion	d52	OP186713	3 documents from extraction.fasta	>d52_bc13_tig00000001_mapped_translation	VDD is present	CLRH is present	No HRP3	FALSE	238	225	1	1	3	10	2	3	0	1	6	1	0	1	0	1	0	1	0	0
valdom	FL2_valdom	minion	d57	OP186729	4 documents from extraction.fasta	>d57_bc60_tig00000002_translation	VDD is present	CLRH is present	No HRP3	FALSE	263	263	1	1	3	9	1	0	1	3	9	1	0	2	0	1	4	0	0	0
valdom	FL2_valdom	minion	d66	OP186723	5 documents from extraction.fasta	>d66_bc01_Contig_1_consensus_sequence_translation	VDD is present	CLRH is present	No HRP3	FALSE	260	260	1	1	2	12	1	0	2	4	7	1	0	2	0	1	0	0	0	0
valdom	FL2_valdom	minion	d66	OP186724	5 documents from extraction.fasta	>d66_bc01_Contig_4_consensus_sequence_translation	VDD is present	CLRH is present	No HRP3	FALSE	260	260	1	1	2	12	1	0	2	4	7	1	0	2	0	1	0	0	0	0
valdom	FL2_valdom	minion	d66	OP186725	5 documents from extraction.fasta	>d66_bc01_Contig_5_consensus_sequence_translation	VDD is present	CLRH is present	No HRP3	FALSE	266	266	1	1	2	16	1	0	0	6	3	1	0	2	0	1	0	0	0	0
valdom	FL2_valdom	minion	d66	OP186726	5 documents from extraction.fasta	>d66_bc01_Contig_11_consensus_sequence_translation	VDD is present	CLRH is present	No HRP3	TRUE	263	260	1	1	2	11	0	1	1	2	9	1	0	2	0	1	4	0	0	0
valdom	FL2_valdom	minion	d66	OP186727	5 documents from extraction.fasta	>d66_bc01_tig00000001_mapped_translation	VDD is present	CLRH is present	No HRP3	FALSE	149	146	1	1	2	4	0	1	0	1	8	0	0	2	0	1	0	0	0	0
